# Supplementary material for: Lowering mutant huntingtin by small molecules relieves Huntington’s disease symptoms and progression
Source: EMBO Mol Med. 2024 Feb 19;16(3):6. doi: 10.1038/s44321-023-00020-y (PMC10940305; doi:10.1038/s44321-023-00020-y)
Supplement: Supplementary file 4 — Source Data Fig. 1 [file 44321_2023_20_MOESM4_ESM.zip]

Archive with 18 entries (18 files):
- Fig_1A.xlsx
- __MACOSX/._Fig_1A.xlsx
- Fig_1B.xlsx
- __MACOSX/._Fig_1B.xlsx
- Fig_1C.xlsx
- __MACOSX/._Fig_1C.xlsx
- fig_1D.pdf
- __MACOSX/._fig_1D.pdf
- Fig_1D.xlsx
- __MACOSX/._Fig_1D.xlsx
- Fig_1E.xlsx
- __MACOSX/._Fig_1E.xlsx
- fig_1F.pdf
- __MACOSX/._fig_1F.pdf
- fig_1G.pdf
- __MACOSX/._fig_1G.pdf
- Fig_1G.xlsx
- __MACOSX/._Fig_1G.xlsx
