# Supplementary material for: Lowering mutant huntingtin by small molecules relieves Huntington’s disease symptoms and progression
Source: EMBO Mol Med. 2024 Feb 19;16(3):6. doi: 10.1038/s44321-023-00020-y (PMC10940305; doi:10.1038/s44321-023-00020-y)
Supplement: Supplementary file 4 — Source Data Fig. 1 [file 44321_2023_20_MOESM4_ESM.zip › Fig_1A.xlsx]

## Sheet: Fig 1A
DMSO	SPI-31	SPI-09	SPI-85	SPI-5201	SPI-8928	SPI-5483	SPI-4745	SPI-7144	SPI-8292	SPI-9271	SPI-8690	SPI-0324	SPI-8708	SPI-2976	SPI-5726	SPI-0035	SPI-8916	SPI-1477	SPI-3440	SPI-4516
1	0.64	0.65	0.39	1.48	1.21	1.06	0.73	0.56	0.61	0.71	1.42	0.86	0.64	0.78	1.12	0.7	0.59	0.574	0.669	0.61
1	0.538	0.776	0.759	1.12	1.45	1.41	0.82	0.47	0.54	0.61	1.42	0.62	0.47	0.39	0.93	0.74	0.58	0.35	0.351	0.53
1	0.7	0.7	0.8	0.63	0.6	0.45	0.6	0.53	0.72	0.43	0.56	0.53	0.5	0.58	0.28	0.65	0.44	0.481	0.615	0.479
1				0.86	0.72	0.82	0.46				0.57	0.41	0.72	0.55	0.63	0.38		0.545	0.56	0.6
