# Supplementary material for: Lowering mutant huntingtin by small molecules relieves Huntington’s disease symptoms and progression
Source: EMBO Mol Med. 2024 Feb 19;16(3):6. doi: 10.1038/s44321-023-00020-y (PMC10940305; doi:10.1038/s44321-023-00020-y)
Supplement: Supplementary file 4 — Source Data Fig. 1 [file 44321_2023_20_MOESM4_ESM.zip › Fig_1B.xlsx]

## Sheet: 4sU
	DMSO				1477 10nM					4516 1nM				0324 5μM
Q7	1	1	1	1	0.958	1.657	0.663	0.681		0.715	2.022	0.735	0.793	0.46	2.33	0.61	0.885
Q111	1	1	1	1	0.574	0.35	0.481	0.545	0.459	0.61	0.53	0.479	0.6	0.437	0.544	0.343	1.137
