# Supplementary material for: Lowering mutant huntingtin by small molecules relieves Huntington’s disease symptoms and progression
Source: EMBO Mol Med. 2024 Feb 19;16(3):6. doi: 10.1038/s44321-023-00020-y (PMC10940305; doi:10.1038/s44321-023-00020-y)
Supplement: Supplementary file 4 — Source Data Fig. 1 [file 44321_2023_20_MOESM4_ESM.zip › Fig_1D.xlsx]

## Sheet: Fig 1D
Q7				Q111
DMSO	SPI-24	SPI-77		DMSO	SPI-24	SPI-77
1	0.8	1.6		1	0.52	0.51
1	1.1	1.8		1	0.88	0.97
1	0.6	0.7		1	0.6	0.7
