# Supplementary material for: Lowering mutant huntingtin by small molecules relieves Huntington’s disease symptoms and progression
Source: EMBO Mol Med. 2024 Feb 19;16(3):6. doi: 10.1038/s44321-023-00020-y (PMC10940305; doi:10.1038/s44321-023-00020-y)
Supplement: Supplementary file 4 — Source Data Fig. 1 [file 44321_2023_20_MOESM4_ESM.zip › Fig_1E.xlsx]

## Sheet: HD44
	DMSO	SPI-24 10μM	SPI-24 50μM	SPI-77 10nM	SPI-77 100nM
Total	1	0.31	0.3	0.62	0.54
	1	0.911	0.852	0.9	0.77
	1	0.93	0.85	0.57	1.09
	DMSO	SPI-24 10μM	SPI-24 50μM	SPI-77 10nM	SPI-77 100nM
Mut Htt	1	0.31	0.3	0.62	0.54
	1	0.911	0.852	0.9	0.77
	1	0.93	0.85	0.57	1.09

## Sheet: HD55
	DMSO	SPI-24 10μM	SPI-24 50μM	SPI-77 10nM	SPI-77 100nM
Total	1	1.13223	1.07547	1.10596	0.845091
	1	1.08984	1.02225	1.20879	1.11625
	1	1.06503	0.927595	1.8047	1.30224
	DMSO	SPI-24 10μM	SPI-24 50μM	SPI-77 10nM	SPI-77 100nM
Mut Htt	1	1.09784	0.518004	1.04181	0.595491
	1	0.978459	0.717064	0.058891	0.215648
	1	0.330267	0.787195	0.631073	0.975288

## Sheet: HD66
	DMSO	SPI-24 10μM	SPI-24 50μM	SPI-77 10nM	SPI-77 100nM
Total	1	1.1	1.91	1.17	0.87
	1	1.31	1.09	1.74	1.93
	1	1.13	1.06	1.32	1.35
	DMSO	SPI-24 10μM	SPI-24 50μM	SPI-77 10nM	SPI-77 100nM
Mut Htt	1	0.61	0.53	0.55	0.73
	1	0.29	0.25	0.01	0.55
	1	0.52	0.7	0.83	0.93

## Sheet: HD180
	DMSO	SPI-24 5μM	SPI-77 10nM
Total	1	0.526843	0.882584
	1	0.207095	0.210784
	1	1.21518	1.02933
	DMSO	SPI-24 5μM	SPI-77 10nM
Mut Htt	1	0.245398	0.460615
	1	0.035421	0.025292
	1	0.869482	0.247659
