# Supplementary material for: Lowering mutant huntingtin by small molecules relieves Huntington’s disease symptoms and progression
Source: EMBO Mol Med. 2024 Feb 19;16(3):6. doi: 10.1038/s44321-023-00020-y (PMC10940305; doi:10.1038/s44321-023-00020-y)
Supplement: Supplementary file 4 — Source Data Fig. 1 [file 44321_2023_20_MOESM4_ESM.zip › Fig_1G.xlsx]

## Sheet: Normal LCL
	DMSO	SPI-24 10μM	SPI-24 50μM	SPI-77 10nM	SPI-77 100nM
Total	1	1.227	1.21	0.83	1.13
	1	1.23	1.29	1.373	0.93
	1	0.82	1.12	1.73	1.41
