# Supplementary material for: Lowering mutant huntingtin by small molecules relieves Huntington’s disease symptoms and progression
Source: EMBO Mol Med. 2024 Feb 19;16(3):6. doi: 10.1038/s44321-023-00020-y (PMC10940305; doi:10.1038/s44321-023-00020-y)
Supplement: Supplementary file 5 — Source Data Fig. 2 [file 44321_2023_20_MOESM5_ESM.zip]

Archive with 18 entries (18 files):
- Fig_2C.xlsx
- __MACOSX/._Fig_2C.xlsx
- Fig_2D.pdf
- __MACOSX/._Fig_2D.pdf
- Fig_2D.xlsx
- __MACOSX/._Fig_2D.xlsx
- Fig_2E.xlsx
- __MACOSX/._Fig_2E.xlsx
- Fig_2F.xlsx
- __MACOSX/._Fig_2F.xlsx
- Fig_2G.xlsx
- __MACOSX/._Fig_2G.xlsx
- Fig_2H.xlsx
- __MACOSX/._Fig_2H.xlsx
- Fig_2I.xlsx
- __MACOSX/._Fig_2I.xlsx
- Fig_2J.xlsx
- __MACOSX/._Fig_2J.xlsx
