# Supplementary material for: Lowering mutant huntingtin by small molecules relieves Huntington’s disease symptoms and progression
Source: EMBO Mol Med. 2024 Feb 19;16(3):6. doi: 10.1038/s44321-023-00020-y (PMC10940305; doi:10.1038/s44321-023-00020-y)
Supplement: Supplementary file 5 — Source Data Fig. 2 [file 44321_2023_20_MOESM5_ESM.zip › Fig_2C.xlsx]

## Sheet: sheet1
Injected (Right)				Non-injected (Left)
DMSO	SPI-24	SPI-77		DMSO	SPI-24	SPI-77
4.5	2.8	1.5		2.9	3.1	2.2
1.9	1.7	3.2		1.7	1.9	3.5
2.27	1.4	2.1		3	1.9	0.5
3.6	1.5	1.3		4	1.1	3
3	1.2	1		2.2	1.1	1.9
1.5	0.95	0.9		0.8	1.14	0.8
1.2	1.56	0.7		1.1	1.76	1.3
1	1.39	0.9		0.7	1.16	0.8
