# Supplementary material for: Lowering mutant huntingtin by small molecules relieves Huntington’s disease symptoms and progression
Source: EMBO Mol Med. 2024 Feb 19;16(3):6. doi: 10.1038/s44321-023-00020-y (PMC10940305; doi:10.1038/s44321-023-00020-y)
Supplement: Supplementary file 5 — Source Data Fig. 2 [file 44321_2023_20_MOESM5_ESM.zip › Fig_2D.xlsx]

## Sheet: Fig 2D
DMSO	SPI-24	SPI-77
4.52273	2.93571	2.74359
5.27237	2.44037	4.32031
6.72043	3.64167	2.8
	3.60145	5.09091
	1.42564	3.464
	3.49481	0.542567
		1.83386
		1.90598
