# Supplementary material for: Lowering mutant huntingtin by small molecules relieves Huntington’s disease symptoms and progression
Source: EMBO Mol Med. 2024 Feb 19;16(3):6. doi: 10.1038/s44321-023-00020-y (PMC10940305; doi:10.1038/s44321-023-00020-y)
Supplement: Supplementary file 5 — Source Data Fig. 2 [file 44321_2023_20_MOESM5_ESM.zip › Fig_2E.xlsx]

## Sheet: BDNF right striatumBDNF
WT	DMSO	SPI-24	SPI-77
0.32	0.673048	1.0867	0.340185
1.73	0.227157	2.67422	7.46934
0.13	0.106293	0.190004	4.97077
2.6	1.72212	8.99018	0.210042
0.3	0.02966	2.87737	0.796207
3.53	0.031296	7.76422
2.19		0.36007
2.27		6.49222
