# Supplementary material for: Lowering mutant huntingtin by small molecules relieves Huntington’s disease symptoms and progression
Source: EMBO Mol Med. 2024 Feb 19;16(3):6. doi: 10.1038/s44321-023-00020-y (PMC10940305; doi:10.1038/s44321-023-00020-y)
Supplement: Supplementary file 5 — Source Data Fig. 2 [file 44321_2023_20_MOESM5_ESM.zip › Fig_2F.xlsx]

## Sheet: WT, pre and post
WT		DMSO pre	DMSO post		SPI-24 pre	SPI-24 post		SPI-77 pre	SPI-77 post
3.05		1.05745	0.053698		0.39	1.03		0.68	1.22
1.14		1.13528	1.03268		0.72	0.48		0.26	0.52
1.84		1.57004	0.399903		0.63	1.52		0.07	0.17
0.49		0.466414	0.414149		0.44	1.82		1.01	2.46
1.51		0.360029	0.551405		0.23	0.92		1.04	3.12
0.38		0.909487	0.275379		0.55	0.94		0.42	0.95
0.45		0.814718	0.332549		0.96	2.04		0.13	0.46
1.23								0.66	0.84
