# Supplementary material for: Lowering mutant huntingtin by small molecules relieves Huntington’s disease symptoms and progression
Source: EMBO Mol Med. 2024 Feb 19;16(3):6. doi: 10.1038/s44321-023-00020-y (PMC10940305; doi:10.1038/s44321-023-00020-y)
Supplement: Supplementary file 5 — Source Data Fig. 2 [file 44321_2023_20_MOESM5_ESM.zip › Fig_2G.xlsx]

## Sheet: paws no
WT	DMSO post	SPI-24 post	SPI-77 post
9.2	11	9.2	9
9.2	10	11.4	11
9.2	9	8.8	8.4
9.2	12.4	9.2	9.4
8	9	9.3	9.6
9.6	8.6	9	10.8
9	10.4	9.4	10
9	9	9.4
9.2
