# Supplementary material for: Lowering mutant huntingtin by small molecules relieves Huntington’s disease symptoms and progression
Source: EMBO Mol Med. 2024 Feb 19;16(3):6. doi: 10.1038/s44321-023-00020-y (PMC10940305; doi:10.1038/s44321-023-00020-y)
Supplement: Supplementary file 5 — Source Data Fig. 2 [file 44321_2023_20_MOESM5_ESM.zip › Fig_2H.xlsx]

## Sheet: slip total pre and post
WT		DMSO pre	DMSO post		SPI-24 pre	SPI-24 post		SPI-77 pre	SPI-77 post
0		53	31		5	3		50	51
16		52	6		12	23		48	71
0		15	59		22	3		9	14
3		23	34		9	9		10	26
1		21	5		54	19		31	20
3		6	37		30	9		78	52
1		47	1		45	5
6
1
