# Supplementary material for: Lowering mutant huntingtin by small molecules relieves Huntington’s disease symptoms and progression
Source: EMBO Mol Med. 2024 Feb 19;16(3):6. doi: 10.1038/s44321-023-00020-y (PMC10940305; doi:10.1038/s44321-023-00020-y)
Supplement: Supplementary file 5 — Source Data Fig. 2 [file 44321_2023_20_MOESM5_ESM.zip › Fig_2I.xlsx]

## Sheet: velocity2
WT	DMSO	SPI-24	SPI-77
3	3.2	2.9	2
2.3	3.9	3.3	5.7
2.5	3.2	2.6	3.4
2.8	4.3	2.6	2.4
2.6	2.5	2.2	2.1
3	2.3	2.6	2.9
4.2	4.3	1.8	4.8
2.9	2.9	2.5	3.8
4.2
