# Supplementary material for: Lowering mutant huntingtin by small molecules relieves Huntington’s disease symptoms and progression
Source: EMBO Mol Med. 2024 Feb 19;16(3):6. doi: 10.1038/s44321-023-00020-y (PMC10940305; doi:10.1038/s44321-023-00020-y)
Supplement: Supplementary file 5 — Source Data Fig. 2 [file 44321_2023_20_MOESM5_ESM.zip › Fig_2J.xlsx]

## Sheet: B1-B3 post
WT			DMSO			SPI-24			SPI-77
B1	B3		B1	B3		B1	B3		B1	B3
25.4	17		56	41.3		3.4	1.5		23.7	28.2
63.6	50.7		24.7	52		19.8	25.9		55.1	46.3
47.5	46.4		38.3	31.3		66.6	19.5		40.9	24.7
33.8	19.9		10.9	5.9		68.7	33.2		68.7	46.1
57.6	35.9		46.2	35.1		68.7	47.1		68.7	68.7
58.2	68.7		50.4	66.6		55.9	49.8		68.7	68.7
57.5	46.2		65.7	68.7		68.7	68.7		59.3	25.3
59.2	43		65	65.1		2.7	2.4		56.6	44.6
45.9	29
56.8	53.3
33.3	15.3
50.5	46.6
