# Supplementary material for: Lowering mutant huntingtin by small molecules relieves Huntington’s disease symptoms and progression
Source: EMBO Mol Med. 2024 Feb 19;16(3):6. doi: 10.1038/s44321-023-00020-y (PMC10940305; doi:10.1038/s44321-023-00020-y)
Supplement: Supplementary file 6 — Source Data Fig. 3 [file 44321_2023_20_MOESM6_ESM.zip]

Archive with 14 entries (14 files):
- Fig_3B.xlsx
- __MACOSX/._Fig_3B.xlsx
- Fig_3C.xlsx
- __MACOSX/._Fig_3C.xlsx
- Fig_3D.xlsx
- __MACOSX/._Fig_3D.xlsx
- Fig_3E.xlsx
- __MACOSX/._Fig_3E.xlsx
- Fig_3F.xlsx
- __MACOSX/._Fig_3F.xlsx
- Fig_3G.xlsx
- __MACOSX/._Fig_3G.xlsx
- Fig_3H.xlsx
- __MACOSX/._Fig_3H.xlsx
