# Supplementary material for: Lowering mutant huntingtin by small molecules relieves Huntington’s disease symptoms and progression
Source: EMBO Mol Med. 2024 Feb 19;16(3):6. doi: 10.1038/s44321-023-00020-y (PMC10940305; doi:10.1038/s44321-023-00020-y)
Supplement: Supplementary file 6 — Source Data Fig. 3 [file 44321_2023_20_MOESM6_ESM.zip › Fig_3B.xlsx]

## Sheet: Plasma_0324_150321
		15 min	30 min	45 min	60 min	2h	4h	8h	12h
	SPI-24 5mM	3.7693	7.47588	9.12298	4.07634	13.5675	7.67232	0.0692247	4.16048
		2.98801	3.40737	7.9737	3.61865	10.3142	20.2791	0.123477	4.52719
		0.573608	3.22857	3.27576	8.75186	4.76799	10.5848	8.81013	3.40123
	SPI-24 1mM	0.287372	0.101938	0.226382	0.172793	0.557113	1.40189	0.271739	0.352041
		0.209365	0.389949	0.0683445	0.244141	0.214286	0.645289	0.318042	0.170061
			0.287588	1.85375	0.100108		0.251857	0.294086	0.140646
0324 1mM
	mice 38 is missing
naïve
Compound 2: 8690 (spike)
1
2
3
4
5
6
7
8
9
10
11
12
13
14
15
16
17
18
19
20
21
22
23
24
25
26
27
28
29
30
31
32
33
34
35
36
37
38
39
40
41
42
43
44
45
46
47
48
49
50
51
52
53
54
55
56
57
58
59
60
61
62
63
64
