# Supplementary material for: Lowering mutant huntingtin by small molecules relieves Huntington’s disease symptoms and progression
Source: EMBO Mol Med. 2024 Feb 19;16(3):6. doi: 10.1038/s44321-023-00020-y (PMC10940305; doi:10.1038/s44321-023-00020-y)
Supplement: Supplementary file 6 — Source Data Fig. 3 [file 44321_2023_20_MOESM6_ESM.zip › Fig_3C.xlsx]

## Sheet: SPI-24 in the brain
Injected concentrations of SPI-24 (mg/Kg)
0	2	10
0.063	0.784704	22.8882
0.04	0.650748	13.0136
0.054	0.971739	9.69127
	0.747003	16.2476
	0.475447	21.8963
	0.521028	0.199784
	0.391102	0.125142
	0.543736	17.7774
	0.302195	11.5091
	0.623901	14.001
	0.322689	7.07065
		0.749044
