# Supplementary material for: Lowering mutant huntingtin by small molecules relieves Huntington’s disease symptoms and progression
Source: EMBO Mol Med. 2024 Feb 19;16(3):6. doi: 10.1038/s44321-023-00020-y (PMC10940305; doi:10.1038/s44321-023-00020-y)
Supplement: Supplementary file 6 — Source Data Fig. 3 [file 44321_2023_20_MOESM6_ESM.zip › Fig_3D.xlsx]

## Sheet: all concentrations
DMSO		SPI-24 1mM	SPI-24 5mM		SPI-77 0.1mM	SPI-77 0.5mM
3.65		2.97796	1.93		1.6298	2.22
2.05		2.71128	2.36		0.823131	1.86
2.53		0.606146	1.12		2.12699	2.03
3.1		2.2556	1.9		0.04	1.47
3.52		4.5288	1.46		0.09	1.21
1.98		2.90342	2.14			1.73
1.95			1.67			1.99
2.45			2.54			1.46
1.63			1.59
