# Supplementary material for: Lowering mutant huntingtin by small molecules relieves Huntington’s disease symptoms and progression
Source: EMBO Mol Med. 2024 Feb 19;16(3):6. doi: 10.1038/s44321-023-00020-y (PMC10940305; doi:10.1038/s44321-023-00020-y)
Supplement: Supplementary file 6 — Source Data Fig. 3 [file 44321_2023_20_MOESM6_ESM.zip › Fig_3E.xlsx]

## Sheet: BDNF SC
DMSO	SPI-24	SPI-77
1.23	1.86702	0.143098
1.55	0.742632	3.14987
0.35	0.818367	3.23467
1.01	1.25163	6.89362
1.12	5.88004	3.12312
0.61	4.73838	17.548
2.18		9.03696
