# Supplementary material for: Lowering mutant huntingtin by small molecules relieves Huntington’s disease symptoms and progression
Source: EMBO Mol Med. 2024 Feb 19;16(3):6. doi: 10.1038/s44321-023-00020-y (PMC10940305; doi:10.1038/s44321-023-00020-y)
Supplement: Supplementary file 6 — Source Data Fig. 3 [file 44321_2023_20_MOESM6_ESM.zip › Fig_3F.xlsx]

## Sheet: Down
SPI-24_down:		SPI-77_down:
Krt77		Gnai3	Gabpa	Col6a2	Rbm26	Pdpk1	Iqca	Adgrl2	Pik3c2a	Dixdc1	6430628N08Rik			Down
		Cav2	Pdcl	Glyctk	Gdnf	St6gal2	Rnf2	Uox	Pde3b	Rnf111	Smc4		SPI-24	1
		Th	Lnpk	Papolg	Pdzd2	Grm8	Vangl2	Trp53inp1	Mki67	Mns1	Cyb561a3		SPI-77	928
		Krit1	Tnpo1	Pus10	Golph3	Pdzph1	Tada1	Gem	Atp6ap2	Tcf12	Diaph2
		Kat2b	Mkl2	Cpeb4	Nadk2	Nudt12	Esrrg	Ubxn2b	Usp9x	Glce	Edil3
		Ddx3x	Zfp715	Rasgef1c	Dnah5	Rock1	Nek2	Faxc	Fgf3	Drd2	Pcnx4
		Kcnn3	Pten	Rnft1	Fam134b	Mib1	Enkur	Pnisr	Cul4b	Cyp19a1	Washc4
		Usp32	Dll1	Atp6v1c2	Pabpc1	Zfp871	Bmi1	Odf2l	Smarca1	Xrn1	Exph5
		Fmr1	Dnajb9	Snx13	Rrm2b	Zfp521	Mllt10	Rragd	Stk26	Nmnat3	Zcchc11
		Col6a1	Ppp1cb	Cmpk2	Lrp12	Ndfip1	Acbd5	Casp8ap2	Brs3	Dclk3	Ythdc2
		Gabrg1	Unkl	Doc2b	Oxr1	Rbm27	Gad2	Tmeff1	Gpr165	Arpp21	Tmx4
		Efnb2	Casd1	Spag9	Csmd3	Rab27b	Acvr1c	Fmn2	Atrx	Scn5a	B3galt1
		Nkx2-1	Abca1	Foxg1	Rad21	Setbp1	Acvr1	Ugcg	Fgf16	Nktr	Sos2
		Ell2	Lcorl	Coch	Zhx1	Slc14a2	Fubp3	Ptbp3	Cstf2	Atp2c1	Filip1
		44811	Tenm1	Ttc8	Sla	Mapk4	Zeb2	Kdm4c	Col4a5	Srek1	Rnf44
		Grik3	Sertad4	Akap5	Adamts20	Megf10	Lhx6	Fktn	Map3k15	Thsd7a	Htr2a
		Gria3	Sulf1	Rps6ka5	Atp13a3	Slc12a2	Gca	Plpp3	Rps6ka3	Ppp1r9a	Foxn2
		Ap4e1	Tmprss6	Ccdc88c	Zbtb11	Tle4	Slc4a10	Pde4b	Dmrtc1a	Zswim6	Secisbp2l
		Rgs20	Etaa1	Papln	Kif21a	Zfand5	Notch1	Usp1	Abcb7	Rspo4	Dcbld2
		Prkd1	Il13ra1	Aldh6a1	Cblb	Atl3	Arl6ip6	Hook1	Mtm1	Hspa13	Wdr78
		Hbp1	Rarb	Gli3	Bbx	Lipo3	44627	1700012P22Rik	Gpm6b	Lmo7	Brinp3
		Prkar2b	Suz12	Gcnt2	Qtrt2	Gldc	Ssfa2	Ptpn12	Gabrq	Cntnap3	Arhgap5
		Tbc1d8	Wsb1	Hivep1	Gbe1	Gpam	Itgav	Sema3a	Zfp185	Cdc14b	Zc3h12c
		Ranbp2	Rhbdl3	Nup153	Crybg3	Rbp4	Sp3	Klhl7	Hccs	Tmed7	Abi3bp
		Etv3	Rab5a	Dek	Tomm70a	Eif3a	Lin7c	Kmt2e	Arhgap6	Mzt1	Tpbg
		Man1a	Ints2	Id4	Ncam2	Sorbs1	Hipk3	Dhx15	Syap1	Trappc8	Arx
		Grm3	Med13l	Drd1	Fgd4	Efhc2	Sema6d	Pgm1	Ap1s2	Ctdspl2	G2e3
		Gpx6	Kansl1	Aaed1	Lrch3	Slc18a2	Meis2	Gabra4	Piga	Fan1	Wdr38
		Pkn2	Glra2	Zfp729a	Chodl	Rab40b	Spred1	Cenpc1	Asb11	Fndc3a	Lin54
		Lbr	Pank3	Rasa1	Usp25	Fam120c	Mcm8	Dr1	Rbm41	Pdpr	Kcnh4
		Dnah2	Plagl1	Mctp1	Robo1	Itgb8	Trpm7	Mtf2	Ptpn7	Egr3	Nfkbiz
		Celf1	Cd164	Xrcc4	Arl13b	Sp4	Pdyn	Dck	Gpm6a	St18	Tab3
		Adcy9	Utrn	Polk	Paxbp1	Tac2	Pkia	Ccng2	Sfrp1	Clcnka	Pcdh17
		Slc30a4	Rev3l	Pde4d	Mospd1	Pstpip2	Pag1	Rnf6	Tenm3	Tubgcp5	Togaram1
		Apc	Arfgef3	Serinc5	Ivns1abp	Usp33	Pcmtd2	Tspan12	Asah1	Atp7a	Tmem161b
		Ncoa2	Reep3	Zfyve16	Cd4	Chm	Itch	Aass	Pcm1	Fam208b	Ids
		Nr2c2	Echdc1	Erbin	Dlx2	Fgf14	Skil	Dlx5	Klhl2	Klf9	Dock4
		Rcn1	Kitl	Trim23	C1qtnf12	Klhl4	Ccdc39	Avl9	Galnt7	Ccp110	Ripor2
		Crkl	Myb	Rnf180	Tiam2	Bach1	Nbea	Gfpt1	Tmem184c	Zdhhc15	Fmnl2
		Clint1	Pde7b	Map3k1	Pde10a	Xiap	Mme	Tgfa	Nek1	Gucy1a1	Slain2
		Epor	Cfap54	Plpp1	Zfp51	Lypla1	Slc33a1	Tmf1	Mfap3l	Jcad	Pphln1
		C330007P06Rik	Cdk17	Thrb	Mut	Sntg1	Kcnab1	Itpr1	Sall1	Zbtb41	Sostdc1
		D130043K22Rik	Rfx4	Vcl	Slc5a7	Sgk3	Rnpc3	Plxnd1	Eif2ak3	Cdkl4	Rif1
		Kif5b	Timp3	Slmap	Calcr	Slc39a10	Gucy1b1	Etnk1	Cdh11	Gpbp1l1	Pdzrn4
		Tgfbr1	Plek	Zmym2	Ccdc167	Carf	Glrb	Nipa2	Gse1	Zfp551	Lrrk2
		Gabrb2	Cobl	Slc25a30	Smchd1	Npas2	Ash1l	Tjp1	Mre11a	Fstl5	Naa30
		Hnrnph1	Adora2a	Rb1	Crim1	Rev1	Bcar3	Ryr1	Gpr83	Golim4	CT025533.2
		Hmgcll1	Osbpl8	Gpc5	Pja2	2010300C02Rik	Rpe65	Zfp626	Bmper	Lrrc58	AC154509.1
		Herpud2	Mdm1	Spry2	Qpct	Epha4	Zranb2	Ccdc90b	Sesn3	Ogt	AC119264.1
		Lzts1	Rbm24	Agbl2	Kcnj4	Rit1	Spock3	Sox21	Ccdc112	Gm27042	AC165278.1
		P2ry12	Mfsd14b	Reps2	Nxpe4	Sacs	Parp4	Cep128	Klf12	Ptprv	AC134548.2
		Csgalnact1	Pnmt	Rfx3	Pcsk9	Socs4	Zfp867	Mospd2	Fam84b	Sowahc	Ap5m1
		Gpr101	Satb2	Tet2	Cnr1	Sp8	Zfp869	Myt1l	Tmprss11a	Gm28729	Slc2a13
		Arhgap26	Tfdp1	Gm11992	Sowaha	Lemd3	Irs4	Qk	Rybp	Zfp383	Zdhhc23
		Eea1	Zfp280d	Hectd2	Hs3st5	Vstm2a	Srsf12	Unc13c	Bhlhb9	Slc18a3	Zfp141
		Fam13b	Pptc7	Clvs1	Ackr2	Efna5	Adam10	Hs6st2	Armcx5	Pcdhga9	Six3os1
		Tmem255a	Zkscan16	Zfp236	Zbtb7c	Prex2	Tmem158	Erbb4	Zfp788	Pcdhgc5	AI606473
		Rnf13	Dsel	Dmxl2	Ankrd45	Rapgef4	Sec14l3	Rapgef2	Ap1ar	Gm16701	Zfp131
		Cdc42ep3	Pbx3	Inhba	4930503L19Rik	Acap2	Cntn1	Trank1	2610203C20Rik	Pcdhac2	Gm21984
		Etl4	Trhr	Htr2c	Zfp367	Zfp518a	Ep300	Mppe1	Fat3	Gm32444	Galntl6
		Papd5	Ascc3	Mdfic	Ankrd34b	Lrp1b	Tead1	Mysm1	Arrdc3	Pcdhgb2	A330023F24Rik
		Klhl13	Hace1	Fcho2	Pcdhb7	Aff4	Stam2	Zfp599	Slc4a11	Pcdhgc3	D430036J16Rik
		Slitrk2	Soga3	Kcnj2	Arhgef37	Htr1b	Zfp458	Klhl24	Ranbp6	Zc3h11a	Gm12966
		Fam135b	Tcfl5	Mpped1	Dmd	Grm5	Dach1	Atp11c	Ano3	Pcdhgb1	Zfp804a
		Topors	Ttc16	Slc24a4	Hnrnph2	Bdp1	Slain1	Zfp26	Ankrd63	Pcdhga4	Gad1
		Plch1	Rreb1	Nol4	Gprin3	Zbtb14	Nap1l3	Cyp26b1	Atp6ap1l	Pcdhga6	Syndig1l
		Neto2	44626	AW549877	Pou3f3	Armcx4	Irs1	Plppr1	Jrkl	Gm38077	Slc25a16
		Zfp280c	Nexn	Znrf3	Kcna5	Rspry1	9330182L06Rik	Sema3e	Neu2	B230334C09Rik	1700086L19Rik
		4921524J17Rik	Taf4	Elmod1	B230219D22Rik	Lgr4	Zfp709	Zbtb18	Col4a3	Gm42979	Zfp946
		Slc39a12	Abhd2	Tlk1	Zfp36l2	Rictor	Gm9989	Zkscan8	Nap1l2	Gm33651	Cfap44
		Otud4	Arid4b	Csgalnact2	9930021J03Rik	Nsun3	Ncoa4	Ipcef1	Mir22hg	Gm43268	Zfp462
		Zfp39	Fndc3b	Myo3b	Adamts6	Slc35d3	Lrif1	Cadm2	Gm12992	Gm42732	Dcc
		Frem2	44624	Arsb	Nxph1	Ccdc121	Med12l	Tank	1700003D09Rik	Gm44220	Plekhh1
		Zfp146	Wdr17	Papd4	Gsg1l	Pdik1l	Mpz	Scn1a	D030055H07Rik	Gm43980	Intu
		Sik2	Prdm16	Isl1	Zfp62	Zfp11	Grm7	Selenop	Ftx	Gm35040	Kcnd2
		Fgf2	Morc3	Nxt2	Pcdhb17	Lingo3	Pou3f4	4931406P16Rik	Xist	Frmpd2	Tmem263
		Matr3	Tusc3	Zmym6	Nexmif	Sv2c	Scn3a	Zfp932	4933407K13Rik	Gm44593	Galnt13
		Mex3c	Rsph4a	Tbc1d8b	Scn4b	Plcb1	Gm17494	Cldn9	9830144P21Rik	Gm19410	Obscn
		4932438A13Rik	Strip2	Mum1l1	Slitrk4	Nup160	Zfp317	Zfp617	Slc5a3	Gm39043	Zmat1
		Jade3	Lmbrd2	Nek10	Ddit4l	Vamp7	Lepr	Zfp763	Mfsd14a	Gm45884	Atad2b
		Kdm6a	Dock3	Kcna4	Mbtps2	Krt9	Fam204a	Krt77	Gm15446	Pde2a	Krcc1
		Dmxl1	Fnbp1l	Sgtb	Gpr6	B3gnt2	Chsy3	Arfgef1	Dlx6os1	Gm45702	Clec12a
		Asxl2	Cpeb2	Lrrtm3	Mars2	Pcdhb6	Zfp68	Zfp948	Pou3f1	Gm45903	Myh7
		Slc2a12	Rab11fip2	Edem3	Zfp654	Kcnf1	Gda	Gpr88	Tex9	Gm45767	Arhgap20
		Tob1	Negr1	Fam13c	Lancl3	Acvr2a	Mbtd1	Ptprz1	Gm17168	C78859	Dennd4a
		Kcnh3	Gorab	Gpr149	Zbtb44	Dnah3	Kcnh7	Zfp874a	Gm6356	Sfta3-ps	BC048403
		Kctd8	Prrc2c	Rab9b	Xxylt1	Trpm3	Olfr1393	Top1	Gm4202	AC108802.1	Mafa
		Rfx7	Gpr34	Sorcs1	8030462N17Rik	Robo2	Rp2	Mn1	2610021A01Rik	Gm36908	Ankfn1
		Esyt3	Bach2	Setx	Klhl34	Magi3	BC002059	Fv1	A830073O21Rik	Gm47155	Prrg1
		N4bp2	Zfp770	Adamts3	Dlgap2	Cpne8	Kif27	Htr1d	Peg10	Gm36298	Rgmb
		Nufip2	Fam102b	Tox3	Cdkn2aip	Ano2	Kmt2c	Gm7887	Usp45	Eml6	Ccdc187
		Jmjd1c	Akap9	Kbtbd7	Kdm1b	Fmn1	Cep126	Arid4a	Manea	Rsbn1
		Rcor1	Zbtb38	Mgat2	AW551984	Rprd1a	Gng7	Zbtb33	Ppip5k2	Bclaf3

## Sheet: Up
SPI-24_Up		SPI-77_up
Wnt3		Pemt	Hcrtr1	Atp5k	Gm19938				Up
Mrvi1		Car4	Espn	Mapk11	2900022M07Rik			SPI-24	13
Fam163a		C1ql4	Lhx5	Sox14	Gm38157			SPI-77	178
Cacna1g		Ramp2	Rasl11a	Rnd1	Gm37510
Gcm2		Vwf	Eln	Capg	Gm37333
Rasl11a		Dll3	Slc6a13	Rpl38	Gm43048
Slc6a13		Homer3	Tuba8	Rpl36	Gm6204
Atp2a1		Calb2	Calca	Gpr182	Gm43322
Gbx2		Rasa4	Nupr1	Cdh24	Gm43355
Cpne7		Slc1a6	Atp2a1	Samd5	Gm42970
Rreb1		Mrvi1	Chrna6	Irx1	B230303O12Rik
Edaradd		Crip1	Chrnb3	Tdrd5	Gm42798
Gm43352		Fbln1	Mt2	Rps4l	Gm42853
		Cox4i2	Mt1	Klk8	Gm43343
		Zfp296	Agt	Tnnt1	Gm9794
		Aldh1a2	Tagln	Myl9	Gm44291
		Myl2	Loxl1	Ctxn3	3300002P13Rik
		Ndufa2	Pth1r	Gm10275	Gm5881
		Ptgds	Slco2a1	Ntn5	Gm44242
		Gata3	Resp18	Gm12689	Gm44234
		Copz2	Adamts15	Rpl37rt	Gm44587
		Myh11	Asprv1	Vamp5	Gm44799
		Tmem160	Rhov	Cops9	A230103L15Rik
		Rcn3	Gbx2	Myh7b	B230311B06Rik
		Fabp7	Cpne7	Cisd3	9330162G02Rik
		Ndufa12	Lcat	Rpl39	Gpx4-ps2
		Igf1	Acta2	Gm14776	Gm48114
		Tbata	Twist1	Snhg15	Gm47026
		Slc26a4	Lmo1	Zfp335os	Gm31946
		Gfap	Tm6sf2	Lhx1os	AC123061.2
		Nkd2	Slc26a8	Gm16062	AC133868.1
		Cpne6	Fxyd7	Gm15892	Gm26644
		Nptxr	Wnt4	Pet100	Gm5914
		Endou	Arid5a	Itga10	Gm27199
		Ndufa5	Eva1c	Mir99ahg	Gm29483
		Gabrr2	Nbl1	Gm5415	Gm29595
		Cidea	Fmod	Tnnc1	2310040G24Rik
		Slc22a6	Pkp2	Slc22a13b-ps	Gp5
		Ifitm1	Mfap4	Gm8738	Evc2
		Nrp1	Mustn1	6330562C20Rik	Gm9843
		Zap70	Wdr74	Rpl41	Tpm2
		Des	Bhlha9	Gm21972	Dmbx1
		Myoc	Ctla2a	Ccer2	Cda
		Chrna1	Gpr4	Sstr3
		Slc27a3	Col15a1	Sox3
