# Supplementary material for: Lowering mutant huntingtin by small molecules relieves Huntington’s disease symptoms and progression
Source: EMBO Mol Med. 2024 Feb 19;16(3):6. doi: 10.1038/s44321-023-00020-y (PMC10940305; doi:10.1038/s44321-023-00020-y)
Supplement: Supplementary file 6 — Source Data Fig. 3 [file 44321_2023_20_MOESM6_ESM.zip › Fig_3G.xlsx]

## Sheet: Data 1
DMSO	SPI-24	SPI-77
0.8604	1.6861	2.0521
5.9693	2.2867	1.3263
1.331	0.51	2.89
3.88	0.32	0.17
5.42
