# Supplementary material for: Lowering mutant huntingtin by small molecules relieves Huntington’s disease symptoms and progression
Source: EMBO Mol Med. 2024 Feb 19;16(3):6. doi: 10.1038/s44321-023-00020-y (PMC10940305; doi:10.1038/s44321-023-00020-y)
Supplement: Supplementary file 6 — Source Data Fig. 3 [file 44321_2023_20_MOESM6_ESM.zip › Fig_3H.xlsx]

## Sheet: BDNF Oral
DMSO	SPI-24	SPI-77
1.46979	3.33946	2.23797
0.422048	6.62203	0.95097
1.61206	1.246	8.04603
