# Supplementary material for: Lowering mutant huntingtin by small molecules relieves Huntington’s disease symptoms and progression
Source: EMBO Mol Med. 2024 Feb 19;16(3):6. doi: 10.1038/s44321-023-00020-y (PMC10940305; doi:10.1038/s44321-023-00020-y)
Supplement: Supplementary file 7 — Source Data Fig. 4 [file 44321_2023_20_MOESM7_ESM.zip]

Archive with 6 entries (6 files):
- Fig_4B.xlsx
- __MACOSX/._Fig_4B.xlsx
- Fig_4C.xlsx
- __MACOSX/._Fig_4C.xlsx
- Fig_4D.xlsx
- __MACOSX/._Fig_4D.xlsx
