# Supplementary material for: Lowering mutant huntingtin by small molecules relieves Huntington’s disease symptoms and progression
Source: EMBO Mol Med. 2024 Feb 19;16(3):6. doi: 10.1038/s44321-023-00020-y (PMC10940305; doi:10.1038/s44321-023-00020-y)
Supplement: Supplementary file 7 — Source Data Fig. 4 [file 44321_2023_20_MOESM7_ESM.zip › Fig_4B.xlsx]

## Sheet: Data 1
PRE-TREATMENT
WT			DMSO			SPI-24			SPI-77
B1	B3		B1	B3		B1	B3		B1	B3
29.675	17.575		30.525	29.35		29.325	29.9		34.25	23.95
46.325	37.95		37.725	35.4		51.525	36.9		29.8696	29.8696
31.925	30.25		23.4	15.25		25.15	40.8		31.4286	32.4286
53.675	43.175		26.15	38.5		41.125	43.825		28.625	27
32	28.025		40.925	25.55		33.975	47.2		35.8947	36.1579
57.8	39.55		43.675	52.375		39.325	40.35		27.48	22.96
18.75	26.575		36.4	31.725		37.525	24.825		30.5333	30.5333
			45.475	26.75		46.775	36.2
POST-TREATMENT
DMSO			SPI-24			SPI-77
B1	B3		B1	B3		B1	B3
15.85	10.45		40.825	23.3		55.2	48.15
33.05	25.75		31.275	14.55		69.525	59.4
24.075	37.3		35.25	25.325		48.75	40.825
20.95	20.125		36.475	28.425		16.675	23.075
58.625	33.625		71.925	26		31.95	22.325
37.625	51.225		28.525	18.425		40.025	19.5
			40.475	56.975		61.85	58
