# Supplementary material for: Lowering mutant huntingtin by small molecules relieves Huntington’s disease symptoms and progression
Source: EMBO Mol Med. 2024 Feb 19;16(3):6. doi: 10.1038/s44321-023-00020-y (PMC10940305; doi:10.1038/s44321-023-00020-y)
Supplement: Supplementary file 7 — Source Data Fig. 4 [file 44321_2023_20_MOESM7_ESM.zip › Fig_4C.xlsx]

## Sheet: Slip total
WT		D pre	D post		24 pre	24 post		77 pre	77 post
0		1	3		6	6		8	39
1		5	7		0	7		10	8
1		9	10		3	12		2	18
0		15	0		5	4		7	0
2		4	38		8	13		3	18
6		3	18		14	6
		5	30		22	47
		0	23		18	72
		2	16		9	28
		4	39		6	3
		7	30		6	3
		10	63		0	1
		0	17			33
		0	27
