# Supplementary material for: Lowering mutant huntingtin by small molecules relieves Huntington’s disease symptoms and progression
Source: EMBO Mol Med. 2024 Feb 19;16(3):6. doi: 10.1038/s44321-023-00020-y (PMC10940305; doi:10.1038/s44321-023-00020-y)
Supplement: Supplementary file 7 — Source Data Fig. 4 [file 44321_2023_20_MOESM7_ESM.zip › Fig_4D.xlsx]

## Sheet: Raw data
				1	2	3	4	5	6	7	8	9	10	11	12	13	14	15	16	17	18	19	20	21	22	23	24	1	2	3	4	5	6	7	8	9	10	11	12	13	14	15	16	17	18	19	20	21	22
				10:30:00	11:00:00	11:30:00	12:00:00	12:30:00	13:00:00	13:30:00	14:00:00	14:30:00	15:00:00	15:30:00	16:00:00	16:30:00	17:00:00	17:30:00	18:00:00	18:30:00	19:00:00	19:30:00	20:00:00	20:30:00	21:00:00	21:30:00	22:00:00	22:30:00	23:00:00	23:30:00	00:00:00	00:30:00	01:00:00	01:30:00	02:00:00	02:30:00	03:00:00	03:30:00	04:00:00	04:30:00	05:00:00	05:30:00	06:00:00	06:30:00	07:00:00	07:30:00	08:00:00	08:30:00	09:00:00
	Sex	genotype	mouse #
	M	D	318	384	1281	2179	2385	2132	2121	2251	2067	1806	2205	2089	1983	2537	2174	2649	2237	836	0	16	4	1137	1199	72	0	108	1057	4	0	759	27	9	11	975	18	1	2	7	355	842	111	8	16	222	18	9	1129
	M	D	319	144	20	409	620	581	1618	8	803	864	1490	1245	1557	962	7	9	1461	870	60	1	72	406	0	0	347	19	6	2	463	77	1	0	235	0	0	1	127	540	1	2	8	2	3	76	651	5	19
	M	77	286	492	236	962	937	1174	926	2	68	210	623	19	90	1130	1006	925	1247	343	19	4	165	2	701	0	2	180	467	23	663	18	3	0	33	374	0	3	10	0	55	0	118	0	14	430	13	76	28
	M	77	285	334	5	264	449	512	259	185	10	21	107	90	84	280	578	527	278	106	12	119	25	244	206	155	22	12	260	508	423	20	29	16	4	431	32	17	26	91	67	38	124	7	7	102	81	71	219
	M	77	287	508	262	596	536	165	328	215	71	208	158	108	148	823	913	114	251	174	36	319	174	246	670	235	749	109	35	664	896	97	18	433	188	11	22	110	388	31	10	232	79	14	250	156	110	160	57
	M	77	298	188	323	186	935	1268	1087	1325	1114	1126	1106	338	550	1105	1224	1257	1180	275	129	74	13	873	375	33	7	594	61	18	101	711	120	4	75	688	68	36	357	257	16	50	2	308	11	9	360	106	38
	F	77	291	18	355	101	338	516	346	609	16	496	47	139	181	690	941	847	810	572	30	2	15	540	710	160	4	5	20	16	460	495	25	3	194	387	2	1	19	5	315	8	2	8	100	29	47	36	300
	F	77	305	381	120	903	274	233	1318	1415	1653	1332	1450	1112	347	1205	1245	560	35	23	928	1055	600	38	11	21	26	916	233	12	0	12	843	245	27	207	217	20	13	9	55	947	287	16	0	11	215	38	781
	F	77	308	62	362	258	766	942	894	929	1051	1018	1255	1137	1411	484	1328	1210	1171	1063	390	8	15	708	433	9	8	0	311	327	22	0	8	58	383	2	4	2	354	182	6	6	2	2	115	6	53	109	77
	M	24	315	657	354	526	428	325	769	948	745	709	222	18	566	873	836	830	907	733	116	35	203	10	622	730	594	63	25	520	698	196	17	291	381	27	4	253	33	4	16	115	214	18	28	186	191	36	478
	M	24	316	200	208	157	453	268	350	582	67	470	280	293	430	428	376	798	631	186	18	117	36	563	602	55	111	546	14	40	405	34	20	63	358	528	26	18	41	34	186	157	20	25	44	321	58	110	64
	M	24	314	355	103	921	1389	1139	1331	1326	1262	1073	758	61	129	922	1318	1122	1385	1352	811	2	0	7	371	595	0	0	22	840	113	0	0	208	2	263	0	1	0	0	6	108	165	0	24	1138	1147	1372	403
	M	24	313	135	177	384	444	1930	1944	1621	433	17	1415	1537	1259	1305	1426	1324	874	46	9	14	311	1086	330	104	515	40	23	728	196	4	0	678	162	15	7	4	618	95	41	25	282	1252	1089	3	150	347	14
	F	24	307	513	335	160	605	633	651	546	571	607	486	681	620	705	623	788	789	648	616	541	81	39	584	195	15	35	499	328	7	11	289	140	13	46	118	495	128	4	18	20	58	17	6	214	72	96	595
	F	24	289	346	101	166	477	565	616	523	641	459	692	617	537	645	707	592	696	488	52	0	12	40	395	107	0	0	0	198	66	0	0	0	0	2	0	1	58	2	0	0	3	118	41	7	27	219	131
	F	24	310	238	143	651	115	786	659	140	898	855	806	1009	930	919	1121	1039	1107	895	245	1	0	0	658	797	136	0	0	704	186	0	0	0	0	236	383	61	0	0	0	9	0	3	60	3	8	256	11
	F	D	311	533	130	894	832	5	362	1092	1211	1058	917	849	842	994	1447	1498	1215	722	166	31	0	0	0	357	98	27	0	501	412	22	1	0	0	0	116	25	0	0	0	78	0	16	221	1	14	60	40
	M	D	283	422	644	1202	1177	1126	1159	1064	1059	1037	1202	1235	1237	1279	1395	1310	1412	1143	800	98	18	104	788	25	11	2	213	513	5	2	5	8	0	395	643	45	2	17	487	2	8	12	18	171	7	36	369
	M	D	301	52	19	115	380	1005	645	773	877	568	1023	420	208	10	456	1243	316	45	0	79	79	58	433	2	47	109	0	281	159	0	0	35	108	0	0	1	0	15	0	0	39	17	0	7	0	20	0
	M	D	284	433	169	154	1133	1188	1024	810	191	201	45	453	1068	783	979	1089	896	508	12	121	289	20	8	471	100	111	10	18	352	374	14	13	17	311	62	13	11	28	440	58	11	252	517	277	24	34	112
	F	D	341	938	1460	1773	1706	1766	1621	1924	1879	1567	1345	1457	1153	948	135	305	481	332	456	20	229	8	680	87	7	208	540	15	93	200	24	101	23	38	40	479	833	53	31	199	214	138	214	52	265	136	390
	M	D	344	546	1038	954	302	189	159	838	1563	988	1199	860	1429	1642	832	183	46	1495	753	2	23	15	1035	275	7	844	93	26	72	4	506	21	7	104	463	24	21	167	18	15	398	16	31	40	233	243	137
	F	D	342	699	974	957	810	89	47	540	1143	1224	1008	1098	1123	955	304	491	1241	1291	1103	377	0	7	765	476	24	6	671	963	100	8	15	242	171	143	26	33	117	4	10	3	91	23	8	102	575	45	101
	F	24	322	312	638	1003	103	291	86	32	545	112	688	51	66	654	534	173	768	794	722	149	15	20	6	103	400	15	285	10	8	5	208	253	10	18	30	55	0	5	93	323	15	112	77	6	103	164	336
	F	24	321	818	1159	1127	1008	1052	991	898	979	1296	831	976	178	201	1076	585	22	0	4	518	329	100	0	10	123	2	6	831	304	4	2	13	291	2	6	12	6	209	22	52	233	31	223	202	116	124	256
	F	24	324	747	789	688	589	694	800	649	140	30	353	709	588	496	400	85	23	557	380	20	165	291	12	4	35	558	443	234	10	127	173	12	40	147	0	111	9	116	126	45	223	21	258	375	90	221	210
	F	24	323	1098	1394	1210	1003	530	15	43	1009	1055	1237	1320	981	973	614	18	345	1380	1308	1183	1162	397	69	0	0	119	792	599	0	0	0	0	0	247	2	0	0	0	0	12	170	171	0	0	85	92	73
	F	D	326	448	1032	458	593	675	832	853	325	890	969	918	1100	1025	858	758	1315	714	927	1049	71	0	0	17	16	949	705	0	0	0	0	43	0	0	7	11	0	0	0	0	447	28	2	10	110	72	620
	F	D	325	618	1079	1018	876	634	1114	1144	962	339	412	938	1093	1090	1123	1216	52	0	396	851	0	0	200	310	0	502	0	0	303	400	0	0	9	18	0	2	0	70	120	22	81	46	63	593	722	13	3
	F	D	327	831	966	904	811	1303	1098	1077	182	358	1293	1165	1345	1181	944	1000	649	0	0	0	435	316	0	86	844	10	0	0	16	0	0	205	127	0	0	0	2	56	0	0	0	186	192	18	70	16	421
	M	24	337	0	348	429	325	386	261	481	389	412	414	396	169	161	16	48	4	4	356	88	0	0	1	391	141	0	0	0	0	0	126	0	0	0	0	0	0	1	58	0	10	1	330	0	28	20	4
	M	24	347	244	440	544	467	384	408	418	370	491	455	459	458	553	489	483	510	270	19	2	279	38	0	49	4	137	45	0	0	6	30	0	68	0	6	0	85	0	0	21	6	70	54	104	5	29	102
	M	24	332	748	986	1261	1210	1223	1168	1287	1149	1213	1188	1082	1045	1241	1206	1383	1296	975	673	63	0	0	0	121	974	747	0	0	0	463	0	0	0	76	671	236	0	0	0	10	26	0	81	204	11	370	920
	M	D	335	745	952	1022	1345	1397	1289	1194	1104	1233	1241	1214	1130	328	65	5	383	1294	1091	178	16	35	823	69	20	28	11	351	606	24	20	18	87	512	24	11	31	30	55	317	12	19	520	188	47	747	348
	M	24	336	426	918	1051	796	939	1079	1098	1240	1112	1101	1195	1136	1208	1102	1149	496	0	0	140	921	508	0	0	0	593	235	0	0	0	568	0	0	0	17	0	454	912	175	0	0	0	0	0	0	181	0
	M	D	340	424	725	633	592	736	428	645	714	808	786	896	867	855	795	954	877	214	0	96	256	0	0	0	322	0	0	0	310	110	0	0	0	0	0	2	0	0	3	8	0	0	0	144	0	18	1
	Sex	genotype	mouse #	D1	D2	D3	D4	D5	D6	D7	D8	D9	D10	D11	D12	L1	L2	L3	L4	L5	L6	L7	L8	L9	L10	L11	L12	meanD	meanL
	M	D	318	1427.5	4539	4222	4300.5	3986.5	4216.5	4632	4782.5	1502	15	1184.5	1839	1391	191.5	1162	45	738	1180.5	188.5	664.5	1706.5	739.5	612	2100.5	3053.92	893.292
	M	D	319	143.5	1234	2387	1087	2090.5	3051.5	1804	1813.5	465.5	614	205	1072.5	16.5	607.5	235.5	122.5	232.5	65	270.5	1645.5	931.5	363.5	86	2169.5	1330.67	562.167
	M	77	286	730	2366.5	2318.5	1130	907.5	72.5	2151.5	2169	686	115	362.5	592.5	475.5	638.5	209	246.5	377	31.5	50.5	107.5	65.5	409.5	82.5	1553.5	1133.46	353.917
	M	77	285	218	569	639	191.5	147	148	903.5	540	155	175	289	339	156	910	69.5	137	296	46	85	236	10	157	330	761.5	359.5	266.167
	M	77	287	921.5	1084	1106.5	368.5	402	545.5	1658	665	160	348	621	562.5	181.5	1535.5	122	484	28.5	269	53	238	258	320.5	257	640	703.542	365.583
	M	77	298	549.5	1123	2365.5	2450	2301	1540	2274.5	2457	1325	82	1087.5	59.5	401	557	673	67.5	642	227	315.5	31.5	211	329.5	122.5	621	1467.88	349.875
	F	77	291	288	741	1566	411	398.5	1186	1770.5	1760	478	14.5	870.5	693	43	695	319	103.5	220.5	373	173	33.5	120	113	289	586.5	848.083	255.75
	F	77	305	949	1587.5	2017	3232.5	2262	2190	2693.5	1901	2035	995	485	1359.5	703.5	974.5	626.5	144	890	36.5	53.5	861.5	35.5	160.5	963.5	808	1808.92	521.458
	F	77	308	576.5	1143	2211.5	2298.5	2249	1281	1629.5	2544	1898.5	332.5	588.5	769	185.5	501.5	19.5	230.5	547	268.5	99.5	146.5	74.5	153.5	414	377.5	1460.12	251.5
	M	24	315	878.5	899.5	1347	1126	1013	690.5	1492	1707	1056.5	304	364	1193.5	112.5	1002	205.5	354.5	340.5	195.5	51	185.5	77	338.5	430.5	1019.5	1005.96	359.375
	M	24	316	333	1092.5	800	697.5	542	959.5	1260	1221	146.5	496	604	509.5	307	623.5	81.5	484.5	356.5	280	208	122.5	201	287.5	335.5	578.5	721.792	322.167
	M	24	314	1314.5	1763.5	2605	2638	2222	1397	2311.5	2575	1882	20.5	242.5	827	412.5	941.5	5	339.5	191	371.5	15.5	150.5	439.5	1178.5	1250.5	1509.5	1649.88	567.083
	M	24	313	1641	1062.5	2924.5	2047.5	2508.5	2317	2839	2696	620.5	226.5	1298	767.5	86.5	979	31	491.5	450.5	329	750	569.5	1177.5	516	473.5	1980	1745.71	652.833
	F	24	307	859.5	1013.5	1216	1144	1099	1266	1332.5	1474	1272	950.5	460	203.5	550	485.5	159.5	108	259	318	45.5	46.5	52.5	201	469.5	515.5	1024.21	267.542
	F	24	289	634.5	564.5	1079.5	1032.5	944	1033	1155.5	1236.5	808.5	155	223	296	401.5	132	0	1	214.5	176.5	1	2.5	106	90	467.5	230	763.542	151.875
	F	24	310	806.5	708	1314	717.5	1580.5	1808	1805.5	2042.5	798	231.5	794.5	626	204.5	445	372.5	4.5	643	30.5	0	555	405	5.5	404.5	681.5	1102.71	312.625
	F	D	311	409.5	2067	1500.5	2326.5	2244.5	1905	2573	3019	1983.5	1453.5	621.5	244	441.5	1204.5	19	17	214	346	4	56	221.5	13.5	431	1125.5	1695.62	341.125
	M	D	283	682	2334	2390.5	2324	2331	2440.5	2706	2942.5	2332	1324.5	841.5	51	653.5	518	316.5	287.5	601	46.5	627.5	777	33	216.5	224.5	1480.5	1891.62	481.833
	M	D	301	36.5	629.5	1874.5	1253	1901	1222.5	595	1666.5	517	79.5	269.5	325	56	389	0.5	71.5	96.5	0.5	7.5	45	8.5	3.5	20	402.5	864.125	91.75
	M	D	284	861	1394.5	2234	1593.5	1418	2127	1982	2243.5	1533.5	1493	483.5	600	65.5	449	207.5	229	200.5	336.5	299.5	45	820.5	165	451	657	1496.96	327.167
	F	D	341	2413.5	2890.5	3069.5	3490	3270	2652	1537	1178.5	428.5	1511.5	621.5	505	402	893.5	169.5	688.5	73	781.5	58	357	773	2029.5	783.5	1302.5	1963.96	692.625
	M	D	344	1223.5	1383	1573	2088	2656	2699	1743	189.5	1967.5	93	706.5	467.5	861	57	617	45.5	401	86	126	273	94	466.5	245	890.5	1399.12	346.875
	F	D	342	1683	1555	539.5	1881	2306	2184	1754.5	1127	1454.5	1163	774.5	258	853	546	281	245.5	131.5	87.5	77.5	140.5	22	630.5	726.5	676.5	1390	368.167
	F	24	322	837.5	720	266.5	598	492	405.5	1106	481	806.5	588.5	179	281	359.5	183.5	246	198	40.5	232	146.5	211	125	411	360	491.5	563.458	250.375
	F	24	321	1833	1612	1953	1950	2103	628	990.5	863.5	168.5	570.5	251.5	133	113.5	612.5	3	207.5	28	18	326.5	191	200.5	358	322.5	808	1088.04	265.75
	F	24	324	1169	1518	1302.5	823.5	1051	772.5	620	618.5	496.5	471	315.5	176	666	166	312.5	129	236.5	92	167	267.5	169	593.5	410.5	552	777.833	313.458
	F	24	323	1680	2307.5	1444.5	1426.5	2187	1351	1992	1357.5	2056	1201	1036	6	464	752	0	30	153	35.5	0	121	85.5	473	517	770.5	1503.75	283.458
	F	D	326	1584.5	816	758	1273	2095.5	2195	2171.5	2115.5	1801	619.5	0	1196.5	1001	0	171.5	698	4.5	6.5	13	228	60.5	96.5	529	597	1385.5	283.792
	F	D	325	971.5	1968.5	1958.5	2192	1522.5	1851.5	1378.5	1412.5	199	980.5	289.5	374	494.5	300	499	124.5	408	158	169	93	148.5	1299	263.5	1162	1258.21	426.583
	F	D	327	1482	1805.5	2358	1992.5	1802	1601	2290.5	1918.5	649	217.5	794	467.5	310	9	334.5	184.5	0	67	28	25	189	227.5	261.5	489.5	1448.17	177.125
	M	24	337	345.5	633	668	828	878.5	746.5	280.5	26	222	109.5	41.5	266	172	0.5	63	0	0	0.5	43.5	5	205.5	316	31	241	420.417	89.8333
	M	24	347	660	1035.5	848	887	990.5	1039	1100	851.5	464	157	99	43	199.5	24.5	56	41.5	29	45.5	85	40	80.5	129	127.5	259.5	681.208	93.125
	M	24	332	1975	2317.5	2158.5	2266	2228	2180.5	2439	2572.5	2028	467.5	36.5	1254.5	406	159	569.5	19.5	539	121.5	158.5	58.5	305.5	816	885.5	606	1826.96	387.042
	M	D	335	2064	2220.5	2349.5	2189	2439.5	2377.5	1489	1623	2397	975	449.5	501	34	927	34	374	272	29	776.5	363	278.5	395.5	657.5	874.5	1756.21	417.958
	M	24	336	1128	1596	2038.5	2000.5	1831.5	2069	1977.5	1636	325	533.5	599.5	1	788	1	288	304	63	227	543.5	21	7	281	527.5	276	1311.33	277.25
	M	D	340	824	1418.5	1306	1193.5	1459	1573.5	1545	931.5	266.5	621.5	0	211.5	157	183	55	1	71.5	1	1.5	4	0	117	298	284.5	945.875	97.7917
	24	315	878.5	899.5	1347	1126	1013	690.5	1492	1707	1056.5	304	364	1193.5	112.5	1002	205.5	354.5	340.5	195.5	51	185.5	77	338.5	430.5	1019.5
	24	316	333	1092.5	800	697.5	542	959.5	1260	1221	146.5	496	604	509.5	307	623.5	81.5	484.5	356.5	280	208	122.5	201	287.5	335.5	578.5
	24	314	1314.5	1763.5	2605	2638	2222	1397	2311.5	2575	1882	20.5	242.5	827	412.5	941.5	5	339.5	191	371.5	15.5	150.5	439.5	1178.5	1250.5	1509.5
	24	313	1641	1062.5	2924.5	2047.5	2508.5	2317	2839	2696	620.5	226.5	1298	767.5	86.5	979	31	491.5	450.5	329	750	569.5	1177.5	516	473.5	1980
	24	307	859.5	1013.5	1216	1144	1099	1266	1332.5	1474	1272	950.5	460	203.5	550	485.5	159.5	108	259	318	45.5	46.5	52.5	201	469.5	515.5
	24	289	634.5	564.5	1079.5	1032.5	944	1033	1155.5	1236.5	808.5	155	223	296	401.5	132	0	1	214.5	176.5	1	2.5	106	90	467.5	230
	24	310	806.5	708	1314	717.5	1580.5	1808	1805.5	2042.5	798	231.5	794.5	626	204.5	445	372.5	4.5	643	30.5	0	555	405	5.5	404.5	681.5
	24	322	837.5	720	266.5	598	492	405.5	1106	481	806.5	588.5	179	281	359.5	183.5	246	198	40.5	232	146.5	211	125	411	360	491.5
	24	321	1833	1612	1953	1950	2103	628	990.5	863.5	168.5	570.5	251.5	133	113.5	612.5	3	207.5	28	18	326.5	191	200.5	358	322.5	808
	24	324	1169	1518	1302.5	823.5	1051	772.5	620	618.5	496.5	471	315.5	176	666	166	312.5	129	236.5	92	167	267.5	169	593.5	410.5	552
	24	323	1680	2307.5	1444.5	1426.5	2187	1351	1992	1357.5	2056	1201	1036	6	464	752	0	30	153	35.5	0	121	85.5	473	517	770.5
	24	337	345.5	633	668	828	878.5	746.5	280.5	26	222	109.5	41.5	266	172	0.5	63	0	0	0.5	43.5	5	205.5	316	31	241
	24	347	660	1035.5	848	887	990.5	1039	1100	851.5	464	157	99	43	199.5	24.5	56	41.5	29	45.5	85	40	80.5	129	127.5	259.5
	24	332	1975	2317.5	2158.5	2266	2228	2180.5	2439	2572.5	2028	467.5	36.5	1254.5	406	159	569.5	19.5	539	121.5	158.5	58.5	305.5	816	885.5	606
	24	336	1128	1596	2038.5	2000.5	1831.5	2069	1977.5	1636	325	533.5	599.5	1	788	1	288	304	63	227	543.5	21	7	281	527.5	276
	77	286	730	2366.5	2318.5	1130	907.5	72.5	2151.5	2169	686	115	362.5	592.5	475.5	638.5	209	246.5	377	31.5	50.5	107.5	65.5	409.5	82.5	1553.5
	77	285	218	569	639	191.5	147	148	903.5	540	155	175	289	339	156	910	69.5	137	296	46	85	236	10	157	330	761.5
	77	287	921.5	1084	1106.5	368.5	402	545.5	1658	665	160	348	621	562.5	181.5	1535.5	122	484	28.5	269	53	238	258	320.5	257	640
	77	298	549.5	1123	2365.5	2450	2301	1540	2274.5	2457	1325	82	1087.5	59.5	401	557	673	67.5	642	227	315.5	31.5	211	329.5	122.5	621
	77	291	288	741	1566	411	398.5	1186	1770.5	1760	478	14.5	870.5	693	43	695	319	103.5	220.5	373	173	33.5	120	113	289	586.5
	77	305	949	1587.5	2017	3232.5	2262	2190	2693.5	1901	2035	995	485	1359.5	703.5	974.5	626.5	144	890	36.5	53.5	861.5	35.5	160.5	963.5	808
	77	308	576.5	1143	2211.5	2298.5	2249	1281	1629.5	2544	1898.5	332.5	588.5	769	185.5	501.5	19.5	230.5	547	268.5	99.5	146.5	74.5	153.5	414	377.5
	D	318	1427.5	4539	4222	4300.5	3986.5	4216.5	4632	4782.5	1502	15	1184.5	1839	1391	191.5	1162	45	738	1180.5	188.5	664.5	1706.5	739.5	612	2100.5
	D	319	143.5	1234	2387	1087	2090.5	3051.5	1804	1813.5	465.5	614	205	1072.5	16.5	607.5	235.5	122.5	232.5	65	270.5	1645.5	931.5	363.5	86	2169.5
	D	311	409.5	2067	1500.5	2326.5	2244.5	1905	2573	3019	1983.5	1453.5	621.5	244	441.5	1204.5	19	17	214	346	4	56	221.5	13.5	431	1125.5
	D	283	682	2334	2390.5	2324	2331	2440.5	2706	2942.5	2332	1324.5	841.5	51	653.5	518	316.5	287.5	601	46.5	627.5	777	33	216.5	224.5	1480.5
	D	301	36.5	629.5	1874.5	1253	1901	1222.5	595	1666.5	517	79.5	269.5	325	56	389	0.5	71.5	96.5	0.5	7.5	45	8.5	3.5	20	402.5
	D	284	861	1394.5	2234	1593.5	1418	2127	1982	2243.5	1533.5	1493	483.5	600	65.5	449	207.5	229	200.5	336.5	299.5	45	820.5	165	451	657
	D	341	2413.5	2890.5	3069.5	3490	3270	2652	1537	1178.5	428.5	1511.5	621.5	505	402	893.5	169.5	688.5	73	781.5	58	357	773	2029.5	783.5	1302.5
	D	344	1223.5	1383	1573	2088	2656	2699	1743	189.5	1967.5	93	706.5	467.5	861	57	617	45.5	401	86	126	273	94	466.5	245	890.5
	D	342	1683	1555	539.5	1881	2306	2184	1754.5	1127	1454.5	1163	774.5	258	853	546	281	245.5	131.5	87.5	77.5	140.5	22	630.5	726.5	676.5
	D	326	1584.5	816	758	1273	2095.5	2195	2171.5	2115.5	1801	619.5	0	1196.5	1001	0	171.5	698	4.5	6.5	13	228	60.5	96.5	529	597
	D	325	971.5	1968.5	1958.5	2192	1522.5	1851.5	1378.5	1412.5	199	980.5	289.5	374	494.5	300	499	124.5	408	158	169	93	148.5	1299	263.5	1162
	D	327	1482	1805.5	2358	1992.5	1802	1601	2290.5	1918.5	649	217.5	794	467.5	310	9	334.5	184.5	0	67	28	25	189	227.5	261.5	489.5
	D	335	2064	2220.5	2349.5	2189	2439.5	2377.5	1489	1623	2397	975	449.5	501	34	927	34	374	272	29	776.5	363	278.5	395.5	657.5	874.5
	D	340	824	1418.5	1306	1193.5	1459	1573.5	1545	931.5	266.5	621.5	0	211.5	157	183	55	1	71.5	1	1.5	4	0	117	298	284.5
			0.403844	0.0224089	0.0382965	0.00861216	0.00205602	0.000132563	0.0552057	0.0864652	0.090048	0.0184297	0.272918	0.201413	0.146088	0.458427	0.077918	0.285774	0.450731	0.257136	0.409593	0.0954462	0.187981	0.309416	0.246525	0.0641106
			0.0370231	0.06373	0.236095	0.0915975	0.00692591	0.000713336	0.354165	0.33476	0.222769	0.0201294	0.26058	0.415811	0.162127	0.0174915	0.494739	0.40891	0.0612551	0.362306	0.234323	0.298067	0.0913128	0.134534	0.345132	0.159107
[truncated: 50 more columns]

## Sheet: PRE-POST
			D1	D2	D3	D4	D5	D6	D7	D8	D9	D10	D11	D12	L1	L2	L3	L4	L5	L6	L7	L8	L9	L10	L11	L12
DMSO	mean	PRE	1617.33	1912.97	1840.47	1761.57	1499.23	1429.4	1348.1	1249.53	846.167	838.967	810.467	431.7	663.667	360.567	277.9	125.2	147.233	300.833	268.367	346	423.967	432	789.233	704.3
		POST	1129	1875.39	2037.18	2084.54	2251.57	2292.61	2014.36	1925.96	1249.75	797.214	517.214	579.464	481.179	448.214	293.036	223.857	246	227.964	189.071	336.893	377.643	483.107	399.214	1015.18
	SEM	PRE	203.598	230.814	262.522	283.782	292.75	266.816	202.073	244.475	140.297	148.296	152.208	82.1776	113.922	118.605	58.7821	53.2737	43.0496	103.136	128.601	82.4957	100.05	75.3013	173.046	199.207
		POST	186.54	260.768	248.906	239.669	188.768	197.996	246.659	297.991	213.412	147.452	90.8523	128.066	112.954	97.998	82.2078	60.6266	59.1603	92.6265	64.1716	119.2	133.683	150.793	63.3826	156.928
SPI-24	mean	PRE	1237.21	1595.93	1479.21	1449.07	1723.89	1674.18	1240.46	968.857	756.929	587.464	591.679	590.679	699.786	469.679	130.679	173.786	145.143	74.8214	144.429	216.071	278.821	451.964	611.321	514.893
		POST	1073.03	1256.23	1464.37	1345.5	1444.7	1244.2	1513.43	1423.9	876.7	432.167	436.3	438.9	349.533	433.833	159.533	180.867	236.267	164.867	169.433	169.8	242.467	399.633	467.533	701.267
	SEM	PRE	166.258	154.467	215.684	186.043	194.526	206.466	230.934	229.107	233.623	155.585	166.299	110.886	208.809	118.489	46.1854	41.8833	51.1741	37.4432	43.0208	79.1928	73.1974	114.309	108.223	110.263
		POST	134.562	147.254	190.818	170.741	175.429	155.665	181.72	206.871	170.147	82.9677	95.581	106.065	54.0547	94.9531	43.9075	45.385	51.1194	32.411	56.3005	46.126	74.1924	76.8318	74.2784	126.136
SPI-77	mean	PRE	1512.71	1983.14	1916.79	1874.36	1885	1443	1216.07	1142.29	954.857	745.214	686	672.857	572.857	646.214	351.286	203.643	267.357	182	133.571	154.429	494.071	442	620.5	748.857
		POST	604.643	1230.57	1746.29	1440.29	1238.14	994.714	1868.71	1719.43	962.5	294.571	614.857	625	306.571	830.286	291.214	201.857	428.714	178.786	118.571	236.357	110.643	234.786	351.214	764
	SEM	PRE	235.301	249.515	259.743	283.723	356.222	439.314	326.518	317.85	276.435	188.432	141.605	116.834	265.347	202.296	149.72	70.4595	94.0302	117.617	46.465	51.6167	77.532	95.7097	101.926	105.23
		POST	107.823	225.505	252.062	458.569	374.923	293.33	216.455	307.197	299.405	125.837	106.481	152.081	86.9385	134.726	99.6813	52.937	108.68	52.5088	36.6456	108.956	34.8442	43.6029	110.9	141.587
no treatment	mean	WT	795.5	1076.36	1005.64	949	435.071	353.429	345.214	182.286	307.571	286.571	174	374.857	290.071	197.929	116.643	142.571	74	50.4286	121.786	129.571	221.429	288.571	351.5	447.786
		BACHD	1499.48	1855.36	1781.67	1713.95	1778.88	1442.76	1180.74	1153.12	918	673.595	572.19	524.167	718.81	468.119	253.452	188.929	246.19	205.333	251.619	277.524	426.476	474.905	707.619	716.643
	SEM	WT	71.2354	127.753	119.003	142.284	109.795	48.8392	72.608	54.1605	75.0701	70.2927	85.7114	58.7417	123.872	48.6467	26.1702	63.542	27.0181	19.7543	79.987	42.3775	112.008	65.2889	80.1388	71.7657
		BACHD	149.955	117.392	158.067	166.63	184.347	217.433	180.902	195.02	174.452	119.73	101.107	77.0601	150.317	98.6168	67.3628	37.0378	49.176	80.9233	87.8586	52.2033	60.1494	85.757	113.461	89.154

## Sheet: Active phase
WT		DMSO pre	DMSO post		SPI-24 pre	SPI-24 post		SPI-77 pre	SPI-77 post
506.542		1738.38	3053.92		1130.5	1005.96		1060.38	1133.46
335.25		555.417	1330.67		727.375	721.792		1005.04	359.5
724.208		634.958	1695.62		990.958	1649.88		771.083	703.542
550.958		1169	1891.62		870.208	1745.71		887.083	1467.88
389.958		1459.12	864.125		2489.04	1024.21		2062.08	848.083
495.458		1085.75	1496.96		1394.71	763.542		1670.58	1808.92
664.167		1680.79	1963.96		1592.83	1102.71		1895.92	1460.12
		757.25	1399.12		779.458	563.458
		952	1390		1573	1088.04
		1507.5	1385.5		878.292	777.833
		1419.62	1258.21		1151.42	1503.75
		2001.38	1448.17		967.458	420.417
		1450.5	1756.21		1574.83	681.208
		711.333	945.875		1371.08	1826.96

## Sheet: Post vs Pre
DMSO	SPI-24	SPI-77
1.75676	0.889835	1.06892
2.3958	0.992324	0.357696
2.67045	1.66493	0.912407
1.61816	2.00608	1.65472
0.592221	0.411487	0.411275
1.37873	0.547456	1.08281
1.16847	0.692294	0.770142
1.84764	0.722884
1.46008	0.691699
0.919071	0.885621
0.886296	1.306
0.723586	0.434558
1.21076	0.432559
1.32972	1.33249
