# Supplementary material for: Lowering mutant huntingtin by small molecules relieves Huntington’s disease symptoms and progression
Source: EMBO Mol Med. 2024 Feb 19;16(3):6. doi: 10.1038/s44321-023-00020-y (PMC10940305; doi:10.1038/s44321-023-00020-y)
Supplement: Supplementary file 8 — Source Data Fig. 5 [file 44321_2023_20_MOESM8_ESM.zip]

Archive with 14 entries (14 files):
- Fig_5B.xlsx
- __MACOSX/._Fig_5B.xlsx
- Fig_5C.xlsx
- __MACOSX/._Fig_5C.xlsx
- Fig_5D.xlsx
- __MACOSX/._Fig_5D.xlsx
- Fig_5E.xlsx
- __MACOSX/._Fig_5E.xlsx
- Fig_5F.xlsx
- __MACOSX/._Fig_5F.xlsx
- Fig_5G.xlsx
- __MACOSX/._Fig_5G.xlsx
- Fig_5H.xlsx
- __MACOSX/._Fig_5H.xlsx
