# Supplementary material for: Lowering mutant huntingtin by small molecules relieves Huntington’s disease symptoms and progression
Source: EMBO Mol Med. 2024 Feb 19;16(3):6. doi: 10.1038/s44321-023-00020-y (PMC10940305; doi:10.1038/s44321-023-00020-y)
Supplement: Supplementary file 8 — Source Data Fig. 5 [file 44321_2023_20_MOESM8_ESM.zip › Fig_5B.xlsx]

## Sheet: Beam walk test
WT		DMSO pre	DMSO post		SPI-24 pre	SPI-24 post
2		21	85		10	4
0		1	25		11	9
0		13	30		4	11
0		1	1		15	40
1		16	14		13	6
4		4	18		0	5
5		4	88		29	8
9		5	1		31	0
		18	14		1	1
		24	54		1	0
		23	6		0	1

## Sheet: Climbing test
WT	DMSO	SPI-24
18	7	4
6	13	18
19	0	9
13	2	10
23	7	14
22	17	14
24	13	3
17	11	13
	11	22
	4	13
	10	28

## Sheet: Running wheel test
WT	DMSO	SPI-24
4981	1195	2184
8346	3345	4703
4144	3335	7116
5789	3426	4902
6469	3669	2421
5830	3361	3616
3134	2978	7022
	1916	3672
	1515
