# Supplementary material for: Lowering mutant huntingtin by small molecules relieves Huntington’s disease symptoms and progression
Source: EMBO Mol Med. 2024 Feb 19;16(3):6. doi: 10.1038/s44321-023-00020-y (PMC10940305; doi:10.1038/s44321-023-00020-y)
Supplement: Supplementary file 8 — Source Data Fig. 5 [file 44321_2023_20_MOESM8_ESM.zip › Fig_5C.xlsx]

## Sheet: Raw data-pre
Sex	treatment	Mouse #	D1	D2	D3	D4	D5	D6	D7	D8	D9	D10	D11	D12	L1	L2	L3	L4	L5	L6	L7	L8	L9	L10	L11	L12		meanD	meanL		D5-10
M	D	351	1862	3377.5	3527.5	1993	1701	3085.5	3485.5	2111	411	1050	49	737.5	1505	111	261.5	199.5	333.5	9	867	324	282	845.5	734	508.5	DMSO	1949.21	498.375		1974
M	D	384	1361	1369	2430.5	2093	1333.5	1367	957.5	363.5	545	317.5	58	273	275	0	158	3	0	110	0	45.5	0	234.5	104	148.5		1039.04	89.875		814
M	D	383	575	717	368	81.5	117.5	803.5	1185.5	572	0	0	328.5	315.5	379	0	0	0	0	67.5	0	24.5	109	26.5	451.5	32.5		422	90.875		446.417
M	D	398	1446	1548.5	1199	888.5	1200.5	1496.5	989.5	320	403	235	469.5	396	338.5	367	12	108	194.5	194	32.5	202	176	152	243	422.5		882.667	203.5		774.083
M	D	397	282.5	660.5	107	346.5	303	266	514	101	53	387.5	330	41.5	381	42	101.5	0	30	53.5	0	47	137.5	98.5	67	415		282.708	114.417		270.75
F	D	350	1182	965	631.5	1340	1152	1303.5	1275.5	682	61	128	816.5	145	528.5	399.5	48	181.5	80	85	74.5	156.5	131	449	559	229		806.833	243.458		767
F	D	357	1343	1534.5	633	770	1632	1491	772.5	791.5	368.5	462.5	193	632	578	119.5	307	31	242.5	63	170.5	91	377.5	337.5	412.5	635.5		885.292	280.458		919.667
F	D	355	1020	1116.5	816	673	1191	949.5	411	350.5	469	141.5	397	250	155.5	279	114	106.5	56	101	55	59	102.5	333.5	295.5	362.5		648.75	168.333		585.417
F	D	376	1164.5	1900	1757.5	1620	1065	1245	1899	1018	249	747.5	316	133	0	0	116	0	0	25.5	0	109.5	11.5	317	56.5	545.5		1092.88	98.4583		1037.25
F	D	402	483	695.5	246.5	577.5	1039.5	907	906	526.5	487.5	259	639	177	274.5	87	127	81	39.5	294.5	52	96	67.5	388	303.5	614.5		578.667	202.083		687.583
F	D	395	1090	1624.5	704.5	79	1408	1767.5	1768	1637	1013.5	706.5	54.5	379	370	314	413	105.5	40	542.5	136.5	75	404	444.5	535.5	574		1019.33	329.542		1383.42
M	24	405	1853.5	2757.5	2062.5	1685	2794	3325.5	3010.5	1590	886	1165.5	806.5	192.5	2256	185	810	488.5	26.5	1232.5	213.5	66	364	366.5	300.5	1217	SPI-24	1844.08	627.167		2128.58
M	24	406	1794.5	1450.5	1151.5	2175.5	2606	2440.5	2080.5	836	797	624.5	218.5	179	404.5	650	470	289.5	47.5	442.5	529.5	28	752	363	811	381.5		1362.83	430.75		1564.08
M	24	407	1955	2228.5	1773.5	2452	1392	1619.5	2090.5	1479	30	122.5	1604	329.5	1	1793.5	927	0	314.5	533.5	0	693	686.5	1099.5	1287	1071.5		1423	700.583		1122.25
M	24	367	1731.5	2393.5	2301	2161.5	2053	2226	2066	1241.5	193	350	597	386.5	984	0	287.5	66	0	370	0	42	94	607	452.5	680		1475.04	298.583		1354.92
M	24	379	2894.5	3597	3355.5	3648	3835	2319	1257.5	2077	1692	1714.5	58.5	2640	1343	0	375	1	305	0.5	0	24.5	434	82.5	523	1237.5		2424.04	360.5		2149.17
M	24	382	181.5	988	491	16	16.5	190.5	943.5	509	0	54.5	648	174	350	101	0	0	160	0	0	179.5	120.5	0	180	251.5		351.042	111.875		285.667
F	24	359	907	1152	1162.5	1123	667	636.5	1175.5	1118	358.5	2	637.5	91.5	230	12	102.5	126	0	11.5	28	0	61	32	602.5	322		752.583	127.292		659.583
F	24	373	583.5	708	818	474	559	657	446.5	727	671.5	660	155	166.5	183	226.5	24	31	42.5	12	62.5	30	181	52.5	211.5	163.5		552.167	101.667		620.167
F	24	360	1652	2097.5	1746.5	522	466	1500.5	2162.5	2118	1637.5	414.5	889	1656	1444.5	453	46	747.5	102.5	129	109	333	54.5	317	591	590		1405.17	409.75		1383.17
F	24	374	874	920.5	552.5	510	1383	2057.5	2078	1552.5	1162	331	84.5	1566	579	6.5	0	2	327	48.5	0	0	24	10	303.5	69		1089.29	114.125		1427.33
F	24	371	2049	2315	2270.5	1732	2179.5	1623	2276	2012	209	554	334	452.5	517.5	8	170.5	118.5	1	2	34.5	8.5	82.5	153	227	280		1500.54	133.583		1475.58
F	24	403	839	1048.5	435.5	150.5	1004.5	1178.5	964	400.5	83.5	641	544.5	92	314	238	110	218.5	184	106.5	127	110	170	249.5	414	494.5		615.167	228		712
			D1	D2	D3	D4	D5	D6	D7	D8	D9	D10	D11	D12	L1	L2	L3	L4	L5	L6	L7	L8	L9	L10	L11	L12		Dark	Light
	mean_D		1073.55	1409.86	1129.18	951.091	1103.91	1334.73	1287.64	770.273	369.136	403.182	331.909	316.318	435	156.273	150.727	74.1818	92.3636	140.5	126.182	111.818	163.5	329.682	342	408	DMSO	873.398	210.852
	mean_24		1442.92	1804.71	1510.04	1387.46	1579.62	1647.83	1712.58	1305.04	643.333	552.833	548.083	660.5	717.208	306.125	276.875	174.042	125.875	240.708	92	126.208	252	277.708	491.958	563.167	24	1232.91	303.656
	SEM_D		140.189	234.137	316.525	215.83	148.322	214.664	259.748	183.636	86.2659	95.1491	74.0936	64.0662	117.256	46.5176	38.564	22.1314	34.0606	47.0178	76.0733	26.3212	41.0444	66.2722	66.2214	59.8234		133.108	37.6063
	SEM_24		221.243	257.721	259.346	319.86	327.543	257.718	213.049	173.518	174.435	140.229	125.587	238.934	191.674	147.515	91.0403	67.459	37.2805	105.591	44.2338	58.5683	72.5447	91.8997	90.5729	117.812		171.432	59.8059

## Sheet: Raw data-post
sex	treatment	Mouse #	D1	D2	D3	D4	D5	D6	D7	D8	D9	D10	D11	D12	L1	L2	L3	L4	L5	L6	L7	L8	L9	L10	L11	L12		meanD	meanL		D5-10
M	D	351	616.5	1523.5	1193.5	1542.5	1723.5	1752	1832	904	128.5	885.5	471	513.5	676	31	224	21	215	14.5	16	73.5	235	140.5	784.5	669.5	D	1090.5	258.375		1204.25
M	D	384	267	493.5	776	905	781	513.5	900	935.5	680	396	303	354.5	178.5	456.5	180	186	305.5	30.5	4.5	58.5	299.5	125.5	191	192.5	D	608.75	184.042		701
M	D	383	314	652.5	954.5	781.5	489.5	356.5	571.5	403	110.5	222.5	172.5	171	296	166	245	50	36.5	25	19	221.5	55	258.5	371	147.5	D	433.292	157.583		358.917
M	D	398	1428.5	661	1087.5	1917.5	1831.5	1519	110.5	782	647	179.5	540.5	590	44	510.5	145	279.5	14	382.5	194	78.5	190.5	330	373	392.5	D	941.208	244.5		844.917
M	D	397	634.5	917	240	423.5	882.5	283.5	120	242	238.5	419.5	403.5	381	568.5	62	160.5	1	45	220.5	41	37.5	37	167.5	190.5	172.5	D	432.125	141.958		364.333
F	D	350	968	1285.5	369	264.5	1406.5	1507.5	1472.5	702	1182	788	293.5	450	305.5	55.5	79.5	233	68.5	62	10.5	92	68.5	202	143.5	188.5	D	890.75	125.75		1176.42
F	D	357	1284	2191.5	1784	1964.5	2044	1397.5	2114.5	1077.5	311.5	1059	237.5	993.5	14	0	439.5	0	0	5.5	49.5	0	39.5	179.5	213	152.5	D	1371.58	91.0833		1334
F	D	355	1104.5	832.5	900.5	1180	1275.5	1080.5	653.5	1191	778	47	540	186.5	317.5	19	22	179	56	34.5	58.5	161.5	34.5	135	122	133.5	D	814.125	106.083		837.583
F	D	376	1475.5	2163	3455.5	596.5	1653.5	2093.5	3981.5	4246.5	2422	123.5	505.5	2021	0	160	259.5	588.5	25.5	481	50	0	147	528.5	625	868	D	2061.46	311.083		2420.08
F	D	402	593	754	678.5	614	872.5	856.5	923	572	281.5	366	209	269	227	83.5	249.5	64.5	51	138	143	36.5	229.5	125	195.5	391.5	D	582.417	161.208		645.25
F	D	395	1994	1917	2125.5	2114	2219	1924.5	1620	1083	1217.5	573.5	1271	558	720	277.5	463.5	174	247.5	899	44	99	800.5	261	742.5	562.5	D	1551.42	440.917		1439.58
M	24	367	807.5	925	1462	1340	1398	1386.5	860.5	654.5	589.5	160	455.5	233	176	11	194	0	152	0	0	180	88	106.5	326	75	24	856	109.042		841.5
M	24	379	468	861	150	110	913	1182.5	1331	1121.5	1350.5	570	54	16.5	269	0	1	214	0	258.5	0	1	147.5	370.5	83	338.5	24	677.333	140.25		1078.08
M	24	382	375	315.5	278	432.5	490	535.5	449.5	315	233.5	243	584	164.5	200	3.5	18.5	13	0	16.5	0	7	42	21	172.5	195	24	368	57.4167		377.75
M	24	405	1288	2791.5	2672.5	2644.5	2550	822	148.5	918	769	20.5	230	554.5	396	381	219	286	0	313	152.5	342	114.5	151	529	610	24	1284.08	291.167		871.333
M	24	407	2048	1846.5	1213	1818	1772.5	1498.5	1631	1686	1241.5	137.5	1076	458	311	723.5	337	266	173	264	636	59	162	535	436.5	1480	24	1368.88	448.583		1327.83
M	24	406	1400	1217	1748	1364.5	1927.5	1896.5	609.5	947	432	33	89.5	181	264	236.5	158.5	207.5	273	71.5	8.5	142.5	69.5	122.5	139.5	820	24	987.125	209.458		974.25
F	24	360	1484	2116	2215	1879	1975.5	2244	2336.5	2526	2344.5	2452.5	2490	1974.5	1257	150	1	298.5	22.5	0	2	127	0	168	332	241.5	24	2169.79	216.625		2313.17
F	24	371	1915.5	2324.5	1447	1299.5	2338.5	1402	2239.5	2504	1824.5	226.5	1070.5	1280.5	122	21.5	110.5	0.5	57	0	32	161.5	23	33.5	269	71	24	1656.04	75.125		1755.83
F	24	373	160.5	419	412	227	352.5	1159.5	1117	960.5	1295	863	340.5	535.5	307	357.5	120.5	238.5	287.5	60	193	96	300	708	212	404.5	24	653.5	273.708		957.917
F	24	374	870	1198	647.5	1658.5	1178	1759	2262	1900	2088.5	293	352.5	1258	236.5	407	93.5	55.5	164.5	146.5	1	86.5	0	599.5	172.5	347.5	24	1288.75	192.542		1580.08
F	24	403	765	920.5	692.5	1055	1156	1079.5	290.5	32.5	163	866.5	171.5	115	249.5	25	53	30	94	112.5	1	105.5	296.5	55	247	325.5	24	608.958	132.875		598
			D1	D2	D3	D4	D5	D6	D7	D8	D9	D10	D11	D12	L1	L2	L3	L4	L5	L6	L7	L8	L9	L10	L11	L12
	mean_D		970.864	1217.36	1233.14	1118.5	1379.91	1207.68	1299.91	1103.5	727	460	449.727	589.818	304.273	165.591	224.364	161.5	96.7727	208.455	57.2727	78.0455	194.227	223	359.227	351.909		979.784	202.053
	mean_24		1052.86	1357.68	1176.14	1257.14	1459.23	1360.5	1206.86	1233.18	1121.05	533.227	628.545	615.545	344.364	210.591	118.773	146.318	111.227	112.955	93.2727	118.909	113	260.955	265.364	446.227		1083.5	195.163
	SEM_D		163.351	191.564	277.97	200.617	170.825	191.113	334.761	326.624	206.263	99.7168	91.5701	158.905	76.7193	53.3223	40.4569	51.861	31.9701	84.3357	17.7713	20.0301	66.9576	36.5012	74.2534	75.5783		153.551	31.4564
	SEM_24		187.58	242.002	247.876	231.7	217.094	146.776	246.233	249.065	225.871	212.128	214.053	187.923	93.8802	70.9601	31.2959	37.6635	32.162	35.3224	58.0287	28.2373	32.1122	74.897	40.0514	122.716		160.104	34.1088

## Sheet: Raw data-WT
	SEX	Mouse #	D1	D2	D3	D4	D5	D6	D7	D8	D9	D10	D11	D12	L1	L2	L3	L4	L5	L6	L7	L8	L9	L10	L11	L12	AVE D	AVE L		D5-10
WT	M	400	1325	1713	1465.5	1408.5	10.5	458.5	15	1012	193	91.5	162.5	744.5	675.5	65.5	515.5	354.5	27	270.5	610	5.5	435.5	499	1144.5	1005.5	716.625	467.375		296.75
	F	404	977.5	1127.5	1339	1122.5	791	188.5	833	644.5	27.5	390	528.5	91	902.5	152.5	196	272.5	58	195	361.5	177.5	536	467	398.5	684	671.708	366.75		479.083
	F	393	1180	1636	1679.5	1588.5	1111	897	1509	983	98.5	745	1042	82.5	709	33.5	34.5	274	78.5	151.5	51.5	77.5	63.5	935.5	982	304.5	1046	307.958		890.583
	F	396	1100	1046	1097	1337	1027.5	1204	486	478	22.5	259	967.5	269	16.5	484	415.5	21.5	135	280.5	251.5	229	374.5	696.5	451.5	667	774.458	335.25		579.5
	M	417	1796.5	1060	722.5	1322	1123	4	467	12.5	489	0	796	761.5	39	0	705.5	0	0	385	0	129.5	491	221.5	569	482.5	712.833	251.917		349.25
	M	416	580	1109	675.5	1387	1186.5	1024	312	173.5	256	7.5	15.5	675.5	562	29	200.5	71	82	250.5	87	0	72	339	544.5	1211	616.833	287.375		493.25
	M	427	451.5	1031.5	1060	1197.5	1344	208	7	40.5	499.5	53.5	53	572	351.5	0	5.5	108	296	0	200	255	528	229	209.5	811	543.167	249.458		358.75
	F	409	1408.5	2254.5	2327	2289.5	2288	1658.5	1222	765	151	24	1099	1781	1147	241	8	244	13	0	144.5	517.5	204	508	1317	886.5	1439	435.875		1018.08
		AVE	1102.38	1372.19	1295.75	1456.56	1110.19	705.312	606.375	513.625	217.125	196.312	583	622.125	550.375	125.688	260.125	168.188	86.1875	191.625	213.25	173.938	338.062	486.938	702.062	756.5	815.078
		SEM	154.875	158.863	191.322	128.831	222.242	205.406	192.476	142.737	66.551	92.3661	161.073	192.759	140.597	59.0804	92.0686	47.3229	33.6905	48.189	69.8636	59.3944	69.8996	85.0405	139.664	101.865	103.354

## Sheet: PRE vs POST
		D1	D2	D3	D4	D5	D6	D7	D8	D9	D10	D11	D12	L1	L2	L3	L4	L5	L6	L7	L8	L9	L10	L11	L12
DMSO	PRE - AVE	1073.55	1409.86	1129.18	951.091	1103.91	1334.73	1287.64	770.273	369.136	403.182	331.909	316.318	435	156.273	150.727	74.1818	92.3636	140.5	126.182	111.818	163.5	329.682	342	408
	POST - AVE	970.864	1217.36	1233.14	1118.5	1379.91	1207.68	1299.91	1103.5	727	460	449.727	589.818	304.273	165.591	224.364	161.5	96.7727	208.455	57.2727	78.0455	194.227	223	359.227	351.909
	PRE - SEM	140.189	234.137	316.525	215.83	148.322	214.664	259.748	183.636	86.2659	95.1491	74.0936	64.0662	117.256	46.5176	38.564	22.1314	34.0606	47.0178	76.0733	26.3212	41.0444	66.2722	66.2214	59.8234
	POST - SEM	163.351	191.564	277.97	200.617	170.825	191.113	334.761	326.624	206.263	99.7168	91.5701	158.905	76.7193	53.3223	40.4569	51.861	31.9701	84.3357	17.7713	20.0301	66.9576	36.5012	74.2534	75.5783
SPI-24	PRE - AVE	1442.92	1804.71	1510.04	1387.46	1579.62	1647.83	1712.58	1305.04	643.333	552.833	548.083	660.5	717.208	306.125	276.875	174.042	125.875	240.708	92	126.208	252	277.708	491.958	563.167
	POST - AVE	1052.86	1357.68	1176.14	1257.14	1459.23	1360.5	1206.86	1233.18	1121.05	533.227	628.545	615.545	344.364	210.591	118.773	146.318	111.227	112.955	93.2727	118.909	113	260.955	265.364	446.227
	PRE - SEM	221.243	257.721	259.346	319.86	327.543	257.718	213.049	173.518	174.435	140.229	125.587	238.934	191.674	147.515	91.0403	67.459	37.2805	105.591	44.2338	58.5683	72.5447	91.8997	90.5729	117.812
	POST - SEM	187.58	242.002	247.876	231.7	217.094	146.776	246.233	249.065	225.871	212.128	214.053	187.923	93.8802	70.9601	31.2959	37.6635	32.162	35.3224	58.0287	28.2373	32.1122	74.897	40.0514	122.716
DMSO	SPI-24
0.55946	0.464183
0.585948	0.496991
1.02678	0.258609
1.06627	0.870576
1.52848	0.564728
1.10411	1.51396
1.5493	0.465058
1.25478	1.18314
1.88627	0.405865
1.00639
1.52202
