# Supplementary material for: Lowering mutant huntingtin by small molecules relieves Huntington’s disease symptoms and progression
Source: EMBO Mol Med. 2024 Feb 19;16(3):6. doi: 10.1038/s44321-023-00020-y (PMC10940305; doi:10.1038/s44321-023-00020-y)
Supplement: Supplementary file 8 — Source Data Fig. 5 [file 44321_2023_20_MOESM8_ESM.zip › Fig_5D.xlsx]

## Sheet: SPI-24 Up and Down
SPI-24_Up		SPI-24_Down
Npvf		Gcg	Erich2	Gm16499
Gm12034		Evx2	Olfr867	Ighg2b
Gm11724		Evx1	Msx1	C79798
		Esr2	Glp2r	AC134793.1
		Duoxa1	Shisa3	Gm15932
		Spag17	Adtrp	4933431K23Rik
		Tctex1d1	Vaultrc5	3110021N24Rik
		Spata18	Rny1	E330023G01Rik
		Ankk1	Efcab1	Gm37309
		Ins1	Gtsf1l	Gm37484
		Exo1	Evx1os	AC154640.3
		Ak7	Bsph1	A530016L24Rik
		Col22a1	Gm12539	1700024G13Rik
	Down	Up
SPI-24	39	3
