# Supplementary material for: Lowering mutant huntingtin by small molecules relieves Huntington’s disease symptoms and progression
Source: EMBO Mol Med. 2024 Feb 19;16(3):6. doi: 10.1038/s44321-023-00020-y (PMC10940305; doi:10.1038/s44321-023-00020-y)
Supplement: Supplementary file 8 — Source Data Fig. 5 [file 44321_2023_20_MOESM8_ESM.zip › Fig_5E.xlsx]

## Sheet: Water intake
DMSO	SPI-24
7.669	7.055
4.813	9.321
6.357	3.925
1.173	4.314
6.893	5.144
9.281	7.961
7.544	7.491
