# Supplementary material for: Lowering mutant huntingtin by small molecules relieves Huntington’s disease symptoms and progression
Source: EMBO Mol Med. 2024 Feb 19;16(3):6. doi: 10.1038/s44321-023-00020-y (PMC10940305; doi:10.1038/s44321-023-00020-y)
Supplement: Supplementary file 8 — Source Data Fig. 5 [file 44321_2023_20_MOESM8_ESM.zip › Fig_5F.xlsx]

## Sheet: Food intake
DMSO	SPI-24
8.616	7.716
3.509	8.978
5.233	2.031
1.453	0.934
5.658	4.511
8.81	9.082
5.695	9.041
