# Supplementary material for: Lowering mutant huntingtin by small molecules relieves Huntington’s disease symptoms and progression
Source: EMBO Mol Med. 2024 Feb 19;16(3):6. doi: 10.1038/s44321-023-00020-y (PMC10940305; doi:10.1038/s44321-023-00020-y)
Supplement: Supplementary file 8 — Source Data Fig. 5 [file 44321_2023_20_MOESM8_ESM.zip › Fig_5G.xlsx]

## Sheet: Body composition all gender
	DMSO									SPI-24
weight	31.3	38.2	40.5	37.1	41.8	48.7	28.7	48.2		33.2	39	46	39.8	28.3	39.4	36.2	37.8
Fat	9.507	15.2875	16.8975	14.5515	17.1965	23.38	2.152	13.828		11.0075	17.014	22.777	15.6695	3.1535	8.868	5.442	11.501
Lean	16.3095	16.379	16.7245	16.2795	17.5825	17.416	21.283	25.766		16.251	15.5	15.614	17.22	20.1575	23.739	24.0025	19.6125
