# Supplementary material for: Lowering mutant huntingtin by small molecules relieves Huntington’s disease symptoms and progression
Source: EMBO Mol Med. 2024 Feb 19;16(3):6. doi: 10.1038/s44321-023-00020-y (PMC10940305; doi:10.1038/s44321-023-00020-y)
Supplement: Supplementary file 8 — Source Data Fig. 5 [file 44321_2023_20_MOESM8_ESM.zip › Fig_5H.xlsx]

## Sheet: Blood test
	DMSO						SPI-24
mouse #	351	350	357	355	AVE	SEM	367	360	371	AVE	SEM
Sex	M	F	F	F			M	F	F
Albumin (g/dL)	3.5	4.3	4.3	3.9	4	0.382971	3	4.6	4.3	3.96667	0.85049
Total Bilirubin (mg/dL)	0.3	0.1	0.3	0.3	0.25	0.1	0.3	0.3	0.3	0.3	0
Blood Urea Nitrogen (mg/dL)	20	13	18	13	16	3.55903	16	20	13	16.3333	3.51188
Calcium (mg/dL)	9.5	10.3	9.9	9.9	9.9	0.326599	9.1	10.7	9.8	9.86667	0.802081
Phosphorus (mg/dL)	6.9	10.5	6.3	6.1	7.45	2.06155	6.4	11	8.9	8.76667	2.3029
Total Protein (g/dL)	5.3	5.8	5.5	5.2	5.45	0.264575	4.8	5.9	5.4	5.36667	0.550757
Globulin (g/dL)	1.8	1.4	1.3	1.3	1.45	0.238048	1.7	1.4	1.1	1.4	0.3
Glucose (mg/dL)	244	251	213	261	242.25	20.7103	245	181	199	208.333	33.0051
Sodium (mmol/L)	146	152	146	149	148.25	2.87228	146	157	154	152.333	5.68624
Alanine Aminotransferase (U/L)	60	148	69	69	86.5	41.2189	34	72	89	65	28.1603
Alkaline Phosphatase (U/L)	38	43	32	52	41.25	8.46069	43	53	48	48	5
Amylase (U/L)	1245	1048	936	1601	1207.5	291.777	989	3233	957	1726.33	1304.91
