# Supplementary material for: Lowering mutant huntingtin by small molecules relieves Huntington’s disease symptoms and progression
Source: EMBO Mol Med. 2024 Feb 19;16(3):6. doi: 10.1038/s44321-023-00020-y (PMC10940305; doi:10.1038/s44321-023-00020-y)
Supplement: Supplementary file 9 — EV Figure Source Data [file 44321_2023_20_MOESM9_ESM.zip]

Archive with 7 entries (7 files):
- Fig_EV1B.xlsx
- __MACOSX/._Fig_EV1B.xlsx
- Fig_EV2C.xlsx
- __MACOSX/._Fig_EV2C.xlsx
- Figure EV3.zip
- Figure EV4.zip
- Figure EV5.zip
