# Supplementary material for: Lowering mutant huntingtin by small molecules relieves Huntington’s disease symptoms and progression
Source: EMBO Mol Med. 2024 Feb 19;16(3):6. doi: 10.1038/s44321-023-00020-y (PMC10940305; doi:10.1038/s44321-023-00020-y)
Supplement: Supplementary file 9 — EV Figure Source Data [file 44321_2023_20_MOESM9_ESM.zip › Fig_EV1B.xlsx]

## Sheet: different genes_4sU
	Maml3			DMPK			TBP			Rbms1			Bmp2k			Mllt3			AR
DMSO	1	1	1	1	1	1	1	1	1	1	1	1	1	1	1	1	1	1	1	1	1
SPI-24	1	0.9		1.7	1.6	1.5	0.8	0.9	1	1.3	1.1	1.1	1.2	0.9	0.9	1.1	1	0.8	1.291	0.894	1.467
SPI-77	1.5	0.9		1.9	1.5	1.1	0.9	0.9	1	1.4	1.1	1.6	1.3	1.2	1.2	1.2	0.9	1.4	1.461	0.831	1.376
