# Supplementary material for: Lowering mutant huntingtin by small molecules relieves Huntington’s disease symptoms and progression
Source: EMBO Mol Med. 2024 Feb 19;16(3):6. doi: 10.1038/s44321-023-00020-y (PMC10940305; doi:10.1038/s44321-023-00020-y)
Supplement: Supplementary file 9 — EV Figure Source Data [file 44321_2023_20_MOESM9_ESM.zip › Fig_EV2C.xlsx]

## Sheet: direct
DMSO	Injected (R)	non-injected (L)
1.5252	1.62	1.12
0.1237	37.14	9.67
0.3373	16.08	3.85
